# Supplementary material for: The psychosis risk factor RBM12 encodes a novel repressor of GPCR/cAMP signal transduction
Source: J Biol Chem. 2023 Aug 4;299(9):105133. doi: 10.1016/j.jbc.2023.105133 (PMC10502367; doi:10.1016/j.jbc.2023.105133)
Supplement: Table S2 [file mmc2.xlsx]

## Sheet: Description
Table 3
Tab 1	Expression data (normalized counts) from RNAseq experiments of unstimulated control and Rbm12-knockdown neurons
Tab 2	Differential expression analysis with DESeq2 of control and Rbm12-knockdown neurons at basal levels (tab1 data)
Tab 3	Gorilla gene ontology analysis of differentially expressed genes, FDR < 0.05 using multiple hypergeometric analysis

## Sheet: Neuron KD
ID	gene_name	KD_ND	KD_ND.1	KD_ND.2	CTRL_ND	CTRL_ND.1	CTRL_ND.2
ENSG00000000003	TSPAN6	125.662	149.117	171.344	159.676	154.627	149.575
ENSG00000000419	DPM1	156.809	149.117	159.017	169.948	156.345	170.943
ENSG00000000457	SCYL3	189.03	189.444	168.879	184.888	183.835	163.821
ENSG00000000460	C1orf112	20.4066	18.7568	16.025	16.808	22.3351	16.0259
ENSG00000001036	FUCA2	215.881	233.522	244.073	167.146	188.13	194.982
ENSG00000001084	GCLC	220.177	192.257	202.162	209.167	177.821	197.653
ENSG00000001167	NFYA	267.434	259.782	273.658	281.068	260.289	303.602
ENSG00000001460	STPG1	328.654	345.125	364.877	343.631	362.515	370.377
ENSG00000001461	NIPAL3	1023.55	1041	1049.02	972.064	1054.9	948.201
ENSG00000001497	LAS1L	249.176	279.476	262.564	269.862	280.047	225.253
ENSG00000001561	ENPP4	167.549	168.811	139.294	143.802	148.614	164.711
ENSG00000001617	SEMA3F	340.469	341.374	287.217	357.637	372.824	359.693
ENSG00000001629	ANKIB1	978.444	982.856	925.752	899.229	958.689	957.995
ENSG00000001630	CYP51A1	150.365	153.806	139.294	170.882	163.218	181.627
ENSG00000001631	KRIT1	25.7768	26.2595	33.2827	24.2783	23.1941	30.2712
ENSG00000002016	RAD52	77.3304	78.7786	72.7289	90.5766	83.3269	64.9941
ENSG00000002330	BAD	504.796	520.501	499.241	508.91	514.565	543.101
ENSG00000002549	LAP3	196.548	178.19	161.483	102.716	127.997	117.524
ENSG00000002586	CD99	38.6652	25.3217	35.7481	28.9472	34.3616	27.6002
ENSG00000002587	HS3ST1	40.8133	38.4514	28.3519	14.9405	19.7579	16.0259
ENSG00000002746	HECW1	799.081	871.253	827.137	860.944	808.357	830.678
ENSG00000002822	MAD1L1	5.37017	5.62704	9.86154	8.40401	17.1808	13.3549
ENSG00000002834	LASP1	2023.48	1999.48	2079.55	2113.14	2017.89	2094.95
ENSG00000002919	SNX11	157.883	136.925	160.25	169.014	166.654	167.382
ENSG00000002933	TMEM176A	3.2221	1.87568	1.23269	6.53645	6.01328	5.34198
ENSG00000003056	M6PR	325.432	325.431	338.991	338.028	361.656	315.177
ENSG00000003096	KLHL13	447.872	430.469	449.933	500.506	518.86	484.339
ENSG00000003137	CYP26B1	16.1105	20.6325	3.69808	3.73512	5.15424	5.34198
ENSG00000003147	ICA1	218.029	216.641	230.514	249.319	231.082	211.899
ENSG00000003249	DBNDD1	1082.63	1244.51	1183.39	1203.64	1182.04	1242.9
ENSG00000003393	ALS2	631.532	618.037	655.793	662.983	655.448	637.476
ENSG00000003402	CFLAR	344.765	354.504	393.229	320.286	362.515	399.758
ENSG00000003509	NDUFAF7	102.033	105.038	118.339	99.9144	74.7365	103.278
ENSG00000003756	RBM5	1010.67	1020.37	1031.76	1058.91	1047.17	1063.05
ENSG00000003987	MTMR7	704.566	710.883	702.635	781.573	740.493	792.394
ENSG00000004059	ARF5	883.93	901.264	901.099	941.249	916.596	925.053
ENSG00000004139	SARM1	1304.95	1346.74	1411.43	1259.67	1227.57	1244.68
ENSG00000004142	POLDIP2	798.007	708.069	791.389	751.692	731.902	747.877
ENSG00000004399	PLXND1	47.2575	64.711	51.7731	30.8147	26.6303	36.5035
ENSG00000004455	AK2	436.058	423.904	425.279	440.744	447.56	432.7
ENSG00000004478	FKBP4	1993.41	2098.89	2090.65	2011.36	1997.27	2025.5
ENSG00000004487	KDM1A	2123.36	2214.24	2091.88	2298.96	2246.39	2248.08
ENSG00000004534	RBM6	947.298	889.072	966.431	935.647	891.684	855.607
ENSG00000004660	CAMKK1	248.102	213.828	234.212	218.504	226.787	242.17
ENSG00000004700	RECQL	75.1823	69.4002	78.8924	76.5699	67.8642	90.8136
ENSG00000004766	VPS50	477.945	414.525	404.323	402.459	462.164	418.455
ENSG00000004777	ARHGAP33	1590.64	1637.47	1641.95	1770.45	1771.34	1734.36
ENSG00000004779	NDUFAB1	373.764	380.763	411.719	370.71	420.071	365.926
ENSG00000004838	ZMYND10	18.2586	30.9487	22.1885	8.40401	13.7446	14.2453
ENSG00000004864	SLC25A13	540.239	557.077	533.756	431.406	474.19	462.081
ENSG00000004866	ST7	492.981	472.671	442.537	515.446	537.759	573.372
ENSG00000004897	CDC27	830.228	787.786	780.295	799.315	811.793	834.239
ENSG00000004961	HCCS	147.143	187.568	161.483	168.08	168.372	154.917
ENSG00000004975	DVL2	117.07	110.665	110.942	184.888	187.271	187.86
ENSG00000005007	UPF1	832.376	805.605	835.766	864.679	798.049	812.871
ENSG00000005020	SKAP2	102.033	95.6597	108.477	214.769	201.874	224.363
ENSG00000005022	SLC25A5	1039.66	1046.63	1066.28	1026.22	1111.6	1017.65
ENSG00000005075	POLR2J	134.254	147.241	144.225	138.199	125.42	137.111
ENSG00000005100	DHX33	198.696	226.957	192.3	236.246	195.002	205.666
ENSG00000005108	THSD7A	2207.14	2202.99	2147.35	2106.61	2011.87	2143.91
ENSG00000005156	LIG3	276.027	285.103	284.752	241.849	267.162	226.144
ENSG00000005175	RPAP3	680.937	658.364	680.447	753.56	665.756	673.089
ENSG00000005187	ACSM3	25.7768	9.3784	11.0942	14.9405	8.5904	9.79363
ENSG00000005189	REXO5	56.9238	61.8974	61.6347	80.305	68.7232	70.3361
ENSG00000005194	CIAPIN1	622.939	686.499	639.768	705.003	695.823	706.032
ENSG00000005206	SPPL2B	300.729	291.668	353.783	314.684	329.872	348.119
ENSG00000005238	FAM214B	345.839	344.187	371.041	365.108	350.488	354.351
ENSG00000005249	PRKAR2B	4712.86	4690.14	4595.48	4744.53	4900.83	5033.92
ENSG00000005302	MSL3	262.064	273.849	295.846	275.465	243.108	241.279
ENSG00000005339	CREBBP	972	990.359	950.406	869.348	879.657	888.549
ENSG00000005379	TSPOAP1	1252.32	1335.48	1238.86	1225.12	1196.64	1175.24
ENSG00000005436	GCFC2	77.3304	86.2813	91.2193	74.7023	72.1594	82.8007
ENSG00000005448	WDR54	160.031	142.552	157.785	163.411	148.614	147.795
ENSG00000005469	CROT	64.442	62.8353	62.8673	61.6294	67.8642	50.7488
ENSG00000005483	KMT2E	1489.68	1556.81	1527.31	1764.84	1666.54	1706.76
ENSG00000005486	RHBDD2	1665.83	1695.61	1585.24	1614.5	1624.45	1582.12
ENSG00000005513	SOX8	53.7017	49.7055	49.3077	44.8214	36.9387	38.2842
ENSG00000005700	IBTK	595.015	546.761	493.077	486.499	496.525	463.862
ENSG00000005801	ZNF195	442.502	465.169	438.839	477.161	487.076	495.023
ENSG00000005810	MYCBP2	3043.81	2933.56	3116.25	2351.26	2277.32	2535.66
ENSG00000005812	FBXL3	365.171	333.871	309.406	333.359	304.1	317.848
ENSG00000005844	ITGAL	1.07403	6.56488	2.46539	0	0	0
ENSG00000005882	PDK2	243.806	266.347	252.702	259.591	283.483	269.77
ENSG00000005884	ITGA3	625.087	599.28	585.529	496.77	522.297	498.585
ENSG00000005889	ZFX	194.4	226.957	159.017	174.617	194.143	194.982
ENSG00000005893	LAMP2	1104.11	1023.18	1062.58	982.336	1005.08	1061.27
ENSG00000005961	ITGA2B	21.4807	38.4514	32.05	14.0067	16.3218	13.3549
ENSG00000006007	GDE1	802.303	730.577	740.849	769.434	778.291	790.613
ENSG00000006015	REX1BD	219.103	209.138	225.583	236.246	219.055	222.582
ENSG00000006016	CRLF1	78.4044	68.4623	57.9366	66.2983	77.3136	63.2134
ENSG00000006025	OSBPL7	97.737	110.665	119.571	104.583	115.111	65.8844
ENSG00000006042	TMEM98	119.218	119.106	112.175	128.862	132.292	153.137
ENSG00000006047	YBX2	64.442	75.965	62.8673	85.9077	78.1727	79.2394
ENSG00000006062	MAP3K14	126.736	120.044	120.804	122.325	123.702	127.317
ENSG00000006071	ABCC8	114.922	139.738	117.106	97.113	84.186	96.1556
ENSG00000006116	CACNG3	10.7403	8.44056	13.5596	9.33779	2.57712	11.5743
ENSG00000006118	TMEM132A	2485.31	2753.5	2546.74	2704.22	2863.18	2861.52
ENSG00000006125	AP2B1	8021.96	7688.41	8103.72	7461.83	7658.35	7813.53
ENSG00000006128	TAC1	207.288	211.952	218.187	251.187	287.779	299.151
ENSG00000006194	ZNF263	307.174	334.809	341.456	381.916	362.515	374.829
ENSG00000006210	CX3CL1	12.8884	15.0054	12.3269	8.40401	7.73136	10.684
ENSG00000006282	SPATA20	537.017	479.236	515.266	384.717	418.353	399.758
ENSG00000006283	CACNA1G	186.882	158.495	181.206	105.517	98.7896	120.195
ENSG00000006327	TNFRSF12A	20.4066	20.6325	17.2577	20.5431	19.7579	24.0389
ENSG00000006432	MAP3K9	1001	1018.49	1029.3	913.236	914.878	930.395
ENSG00000006451	RALA	1104.11	965.975	1045.32	1192.44	1083.25	1049.7
ENSG00000006453	BAIAP2L1	4.29613	9.3784	14.7923	11.2053	12.8856	14.2453
ENSG00000006459	KDM7A	104.181	87.2191	101.081	98.0468	99.6487	110.401
ENSG00000006468	ETV1	266.36	260.72	276.123	179.286	209.606	235.937
ENSG00000006530	AGK	510.166	546.761	538.687	543.459	552.363	575.153
ENSG00000006576	PHTF2	297.507	326.368	324.198	341.763	354.784	371.268
ENSG00000006607	FARP2	279.249	276.663	284.752	217.571	246.545	234.157
ENSG00000006625	GGCT	92.3669	68.4623	66.5654	97.113	89.3402	106.84
ENSG00000006634	DBF4	51.5536	61.8974	57.9366	56.9605	58.4147	43.6262
ENSG00000006652	IFRD1	693.826	728.702	710.031	839.467	838.423	851.155
ENSG00000006695	COX10	177.216	193.195	165.181	162.478	179.539	156.698
ENSG00000006704	GTF2IRD1	456.464	454.852	485.681	543.459	531.746	556.456
ENSG00000006712	PAF1	461.834	526.128	477.052	517.314	513.706	557.346
ENSG00000006715	VPS41	904.336	872.191	933.149	762.898	813.511	797.736
ENSG00000006740	ARHGAP44	519.832	518.626	525.127	484.631	480.204	477.217
ENSG00000006744	ELAC2	466.131	512.999	486.914	425.803	419.212	491.462
ENSG00000006747	SCIN	15.0365	14.0676	8.62885	7.47023	6.87232	2.67099
ENSG00000006756	ARSD	254.546	284.166	273.658	196.094	184.694	186.079
ENSG00000006757	PNPLA4	157.883	133.173	146.69	152.206	153.768	145.124
ENSG00000006831	ADIPOR2	755.046	802.791	811.112	836.666	895.12	879.646
ENSG00000006837	CDKL3	12.8884	22.5082	14.7923	19.6094	18.0398	15.1356
ENSG00000007001	UPP2	73.0343	61.8974	60.402	12.1391	8.5904	8.9033
ENSG00000007047	MARK4	1219.03	1151.67	1164.89	1465.1	1502.46	1461.03
ENSG00000007062	PROM1	10.7403	11.2541	6.16347	13.0729	9.44944	4.45165
ENSG00000007080	CCDC124	596.089	549.574	510.335	578.009	582.429	530.637
ENSG00000007129	CEACAM21	17.1845	9.3784	7.39616	17.7418	12.0266	20.4776
ENSG00000007168	PAFAH1B1	8307.65	8086.06	8050.72	8168.7	8194.39	8299.65
ENSG00000007171	NOS2	4.29613	8.44056	7.39616	7.47023	2.57712	7.12264
ENSG00000007174	DNAH9	93.4409	91.9083	78.8924	70.0334	66.1461	81.02
ENSG00000007202	KIAA0100	1098.74	1150.73	1211.74	1127.07	1153.69	1114.69
ENSG00000007237	AC005747.1	157.883	174.438	150.389	161.544	164.077	176.285
ENSG00000007255	TRAPPC6A	31.147	38.4514	41.9116	42.9538	50.6834	42.7358
ENSG00000007264	MATK	65.516	66.5866	71.4962	124.193	109.957	123.756
ENSG00000007341	ST7L	151.439	158.495	210.791	198.895	188.13	194.092
ENSG00000007372	PAX6	53.7017	49.7055	45.6096	19.6094	17.1808	16.0259
ENSG00000007376	RPUSD1	169.697	202.573	167.646	187.69	169.231	180.737
ENSG00000007384	RHBDF1	25.7768	22.5082	13.5596	15.8742	12.0266	19.5873
ENSG00000007392	LUC7L	527.35	495.18	494.31	516.38	548.927	546.663
ENSG00000007402	CACNA2D2	1466.06	1483.66	1553.19	1389.46	1402.81	1436.99
ENSG00000007516	BAIAP3	1341.47	1338.3	1224.06	1170.96	1168.29	1197.49
ENSG00000007520	TSR3	289.989	309.487	315.569	378.181	346.193	324.97
ENSG00000007541	PIGQ	307.174	316.052	294.614	274.531	304.959	249.292
ENSG00000007545	CRAMP1	184.734	187.568	202.162	209.167	189.848	209.228
ENSG00000007866	TEAD3	28.9989	13.1298	29.5846	21.4769	24.0531	20.4776
ENSG00000007923	DNAJC11	582.126	543.009	563.341	543.459	589.302	534.198
ENSG00000007944	MYLIP	75.1823	70.338	81.3577	95.2455	83.3269	87.2523
ENSG00000008018	PSMB1	452.168	416.401	430.21	465.022	481.922	479.888
ENSG00000008056	SYN1	1692.68	1914.13	1793.57	1663.99	1622.73	1759.29
ENSG00000008083	JARID2	460.76	514.874	484.448	711.54	682.937	645.489
ENSG00000008086	CDKL5	421.021	386.39	377.204	352.969	377.119	370.377
ENSG00000008118	CAMK1G	92.3669	117.23	134.364	130.729	86.7631	125.537
ENSG00000008128	CDK11A	12.8884	10.3162	14.7923	12.1391	12.8856	18.6969
ENSG00000008130	NADK	347.987	360.131	330.362	403.393	447.56	411.332
ENSG00000008226	DLEC1	8.59227	8.44056	2.46539	1.86756	1.71808	4.45165
ENSG00000008256	CYTH3	558.497	558.953	581.831	456.618	468.177	479.888
ENSG00000008277	ADAM22	947.298	917.208	875.212	808.653	877.08	906.356
ENSG00000008282	SYPL1	47.2575	39.3893	44.3769	32.6823	49.8243	45.4068
ENSG00000008283	CYB561	659.457	660.239	644.698	688.195	690.668	671.309
ENSG00000008294	SPAG9	2584.12	2468.4	2511	2659.4	2595.16	2649.62
ENSG00000008300	CELSR3	1395.17	1486.48	1495.26	1297.95	1361.58	1346.18
ENSG00000008311	AASS	17.1845	30.0109	22.1885	29.8809	24.9122	27.6002
ENSG00000008324	SS18L2	131.032	122.857	126.967	126.06	132.292	136.22
ENSG00000008382	MPND	205.14	194.133	182.439	244.65	220.773	224.363
ENSG00000008405	CRY1	328.654	277.601	287.217	303.478	274.034	258.196
ENSG00000008513	ST3GAL1	318.988	339.498	313.104	391.253	330.731	349.009
ENSG00000008516	MMP25	1.07403	2.81352	2.46539	1.86756	2.57712	3.56132
ENSG00000008710	PKD1	1749.6	1742.51	1699.88	1530.46	1621.01	1644.44
ENSG00000008735	MAPK8IP2	3139.4	3197.1	3096.52	3229.94	3212.81	3194.5
ENSG00000008838	MED24	1609.98	1664.67	1580.31	1549.14	1377.04	1483.29
ENSG00000008853	RHOBTB2	1090.14	1078.52	1094.63	1110.26	1140.81	1170.78
ENSG00000008869	HEATR5B	688.455	620.85	669.352	640.572	621.086	621.45
ENSG00000008952	SEC62	1884.93	1839.1	1858.9	1725.62	1787.66	1815.38
ENSG00000008988	RPS20	1308.17	1191.99	1261.04	1143.88	1127.06	1112.91
ENSG00000009307	CSDE1	5906.11	5578.27	5817.08	6416.93	6466.86	6558.17
ENSG00000009335	UBE3C	720.676	731.515	706.333	792.778	769.7	752.329
ENSG00000009413	REV3L	1507.94	1498.67	1491.56	1325.97	1423.43	1424.53
ENSG00000009694	TENM1	257.768	282.29	309.406	149.405	152.909	176.285
ENSG00000009724	MASP2	16.1105	11.2541	3.69808	0	1.71808	0
ENSG00000009780	FAM76A	69.8122	72.2137	67.7981	64.4308	88.4812	96.1556
ENSG00000009830	POMT2	355.505	382.639	390.764	409.929	391.722	385.513
ENSG00000009844	VTA1	1099.81	1072.89	1178.45	1057.97	1179.46	1096.89
ENSG00000009950	MLXIPL	18.2586	14.0676	16.025	28.0134	35.2207	24.9292
ENSG00000009954	BAZ1B	1076.18	1130.1	1142.71	1198.04	1218.12	1263.38
ENSG00000010017	RANBP9	1020.33	977.229	1008.34	1070.11	1005.94	1090.65
ENSG00000010072	SPRTN	85.9227	87.2191	107.244	101.782	103.085	104.169
ENSG00000010165	EEF1AKNMT	218.029	214.765	214.489	250.253	207.029	219.911
ENSG00000010219	DYRK4	31.147	33.7622	41.9116	29.8809	30.0664	46.2972
ENSG00000010244	ZNF207	1064.37	1015.68	1044.09	1077.58	1047.17	1037.23
ENSG00000010256	UQCRC1	961.26	1057.88	1023.14	1033.69	1055.76	1046.14
ENSG00000010270	STARD3NL	992.407	988.483	1002.18	1047.7	1007.65	966.898
ENSG00000010292	NCAPD2	233.065	212.89	192.3	161.544	208.747	170.943
ENSG00000010295	IFFO1	134.254	120.981	117.106	116.722	140.024	129.098
ENSG00000010310	GIPR	53.7017	48.7677	51.7731	54.1592	49.8243	60.5424
ENSG00000010318	PHF7	47.2575	76.9029	69.0308	57.8943	48.9653	64.9941
ENSG00000010322	NISCH	4377.76	4589.79	4530.15	4125.44	4087.31	4160.51
ENSG00000010361	FUZ	97.737	98.4732	94.9174	102.716	93.6354	87.2523
ENSG00000010404	IDS	512.314	510.185	544.85	450.082	492.23	520.843
ENSG00000010539	ZNF200	150.365	130.36	147.923	162.478	157.204	141.562
ENSG00000010610	CD4	9.6663	11.2541	9.86154	4.6689	7.73136	3.56132
ENSG00000010626	LRRC23	56.9238	53.4569	55.4712	35.4836	54.1195	40.9552
ENSG00000010671	BTK	5.37017	4.6892	8.62885	1.86756	1.71808	0.89033
ENSG00000010803	SCMH1	769.008	870.316	791.389	886.156	954.394	859.168
ENSG00000010810	FYN	2520.76	2581.87	2485.11	2797.6	2661.31	2747.56
ENSG00000010818	HIVEP2	630.458	724.95	724.824	631.235	640.844	616.999
ENSG00000011007	ELOA	535.943	583.337	576.9	519.181	497.384	511.94
ENSG00000011009	LYPLA2	767.934	832.802	834.533	874.951	925.186	958.885
ENSG00000011021	CLCN6	1068.66	1124.47	1143.94	1349.31	1384.77	1406.72
ENSG00000011028	MRC2	6.4442	12.1919	11.0942	13.0729	12.8856	12.4646
ENSG00000011052	NME1-NME2	5.37017	1.87568	4.93077	6.53645	3.43616	4.45165
ENSG00000011083	SLC6A7	28.9989	33.7622	38.2135	25.212	24.9122	39.1745
ENSG00000011105	TSPAN9	828.08	925.648	859.187	603.221	639.126	639.257
ENSG00000011114	BTBD7	371.616	360.131	342.689	351.101	360.797	360.584
ENSG00000011132	APBA3	25.7768	53.4569	49.3077	56.9605	37.7978	49.8585
ENSG00000011143	MKS1	110.625	129.422	129.433	109.252	98.7896	108.62
ENSG00000011198	ABHD5	234.139	224.144	250.237	239.981	197.579	190.531
ENSG00000011201	ANOS1	32.221	35.6379	43.1443	36.4174	27.4893	26.7099
ENSG00000011243	AKAP8L	905.41	904.078	907.262	835.732	908.006	827.116
ENSG00000011258	MBTD1	352.283	370.447	391.996	380.048	389.145	365.926
ENSG00000011260	UTP18	251.324	221.33	255.167	245.584	231.941	189.64
ENSG00000011275	RNF216	466.131	522.377	489.379	576.142	536.041	522.624
ENSG00000011295	TTC19	1048.26	1074.76	1018.2	1068.24	1001.64	999.84
ENSG00000011304	PTBP1	271.73	288.855	282.287	297.876	281.765	303.602
ENSG00000011332	DPF1	695.974	725.888	744.547	701.268	705.272	722.948
ENSG00000011347	SYT7	2836.52	3129.57	2799.45	3158.04	3226.56	3219.43
ENSG00000011376	LARS2	359.801	362.944	361.179	322.154	334.167	369.487
ENSG00000011405	PIK3C2A	412.429	377.012	373.506	374.445	356.502	393.526
ENSG00000011426	ANLN	22.5547	22.5082	29.5846	28.9472	30.0664	19.5873
ENSG00000011451	WIZ	1266.29	1358.93	1374.45	1424.95	1505.04	1517.12
ENSG00000011454	RABGAP1	1074.03	1087.89	1148.87	1084.12	1076.38	1127.16
ENSG00000011478	QPCTL	45.1094	43.1406	54.2385	49.4903	46.3882	38.2842
ENSG00000011485	PPP5C	929.039	995.986	955.337	1052.37	978.447	1026.55
ENSG00000011523	CEP68	394.17	391.079	362.412	389.386	432.956	416.674
ENSG00000011566	MAP4K3	704.566	550.512	573.202	642.44	604.764	649.05
ENSG00000011638	TMEM159	237.361	217.579	215.721	246.518	271.457	237.718
ENSG00000011677	GABRA3	1804.38	1894.44	1894.65	1856.35	1828.04	1856.34
ENSG00000012048	BRCA1	17.1845	22.5082	7.39616	9.33779	10.3085	8.01297
ENSG00000012061	ERCC1	332.95	372.323	359.946	297.876	301.523	300.931
ENSG00000012171	SEMA3B	173.993	185.692	152.854	70.0334	71.3004	57.8714
ENSG00000012174	MBTPS2	827.006	816.859	803.716	827.328	843.578	882.317
ENSG00000012232	EXTL3	1156.73	1155.42	1193.25	1111.2	1109.02	1142.29
ENSG00000012660	ELOVL5	987.037	968.789	988.62	1071.04	1096.14	1091.54
ENSG00000012817	KDM5D	278.175	314.176	265.029	279.2	265.443	271.551
ENSG00000012822	CALCOCO1	489.759	472.671	500.473	514.512	531.746	521.733
ENSG00000012963	UBR7	350.135	318.866	310.639	324.021	361.656	361.474
ENSG00000012983	MAP4K5	905.41	905.016	965.199	1065.44	1090.98	1056.82
ENSG00000013016	EHD3	433.91	420.152	393.229	368.843	346.193	357.913
ENSG00000013275	PSMC4	822.71	786.848	808.647	784.374	836.705	836.02
ENSG00000013288	MAN2B2	432.835	456.728	457.329	356.704	306.677	316.067
ENSG00000013293	SLC7A14	809.821	802.791	839.464	637.771	576.416	580.495
ENSG00000013306	SLC25A39	425.317	440.785	346.387	417.399	430.379	407.771
ENSG00000013364	MVP	54.7757	41.265	41.9116	25.212	33.5026	32.9422
ENSG00000013374	NUB1	555.275	486.739	483.216	568.671	537.759	456.739
ENSG00000013375	PGM3	328.654	341.374	331.594	380.048	322.14	351.68
ENSG00000013392	RWDD2A	281.397	234.46	255.167	239.047	234.518	219.911
ENSG00000013441	CLK1	397.392	415.463	417.883	433.274	489.653	440.713
ENSG00000013503	POLR3B	221.251	200.698	195.998	224.107	198.438	214.569
ENSG00000013523	ANGEL1	97.737	91.9083	101.081	85.9077	79.8908	81.9103
ENSG00000013561	RNF14	891.448	789.661	813.577	770.368	767.982	789.723
ENSG00000013563	DNASE1L1	244.88	225.082	258.866	187.69	160.641	192.311
ENSG00000013573	DDX11	55.8497	71.2758	57.9366	75.6361	91.0583	80.1297
ENSG00000013583	HEBP1	68.7381	83.4678	86.2885	85.9077	85.904	80.1297
ENSG00000013619	MAMLD1	57.9978	76.9029	76.427	91.5104	67.8642	53.4198
ENSG00000013725	CD6	7.51823	26.2595	19.7231	9.33779	17.1808	13.3549
ENSG00000013810	TACC3	125.662	123.795	136.829	126.06	101.367	108.62
ENSG00000014123	UFL1	181.512	198.822	189.835	152.206	165.795	163.821
ENSG00000014138	POLA2	4.29613	0.93784	7.39616	9.33779	5.15424	3.56132
ENSG00000014164	ZC3H3	284.619	316.99	314.337	348.3	315.268	315.177
ENSG00000014216	CAPN1	1499.35	1686.24	1616.06	1797.52	1663.1	1674.71
ENSG00000014641	MDH1	2430.54	2171.1	2322.39	2048.71	2126.12	2131.45
ENSG00000014824	SLC30A9	1480.02	1484.6	1416.36	1501.52	1511.05	1607.94
ENSG00000014914	MTMR11	7.51823	12.1919	14.7923	10.2716	8.5904	8.01297
ENSG00000014919	COX15	167.549	135.987	189.835	141.934	150.332	140.672
ENSG00000015133	CCDC88C	170.771	189.444	146.69	230.643	216.478	231.486
ENSG00000015153	YAF2	387.726	356.379	375.971	362.306	390.004	356.132
ENSG00000015171	ZMYND11	1519.76	1511.8	1491.56	1788.19	1716.36	1810.93
ENSG00000015285	WAS	35.4431	20.6325	35.7481	11.2053	12.0266	16.0259
ENSG00000015475	BID	211.585	226.957	199.696	189.557	185.553	183.408
ENSG00000015479	MATR3	13.9624	16.8811	9.86154	21.4769	24.0531	20.4776
ENSG00000015532	XYLT2	60.1459	57.2082	64.1	68.1659	70.4413	75.678
ENSG00000015568	RGPD5	20.4066	21.5703	46.8423	20.5431	30.9255	40.9552
ENSG00000015592	STMN4	4201.62	4284.99	4234.3	4661.43	4531.44	4510.41
ENSG00000015676	NUDCD3	1587.42	1517.43	1600.04	1585.56	1625.3	1609.72
ENSG00000016082	ISL1	103.107	101.287	141.76	249.319	249.122	245.731
ENSG00000016391	CHDH	8.59227	6.56488	2.46539	7.47023	0.85904	1.78066
ENSG00000016864	GLT8D1	299.655	319.803	362.412	360.439	330.731	294.699
ENSG00000017260	ATP2C1	2245.8	2090.45	2151.05	2113.14	2120.97	2144.8
ENSG00000017483	SLC38A5	133.18	143.49	135.596	79.3712	61.8509	73.8974
ENSG00000017797	RALBP1	360.875	380.763	350.085	390.32	415.776	386.403
ENSG00000018189	RUFY3	5276.73	5127.17	5163.75	5452.34	5405.08	5449.71
ENSG00000018236	CNTN1	16359.7	16032.4	16717.8	17088.2	16962.6	17280.4
ENSG00000018408	WWTR1	2.14807	3.75136	2.46539	5.60267	6.01328	1.78066
ENSG00000018510	AGPS	1495.05	1439.58	1495.26	1510.85	1507.62	1568.76
ENSG00000018607	ZNF806	3.2221	4.6892	3.69808	4.6689	10.3085	5.34198
ENSG00000018610	CXorf56	211.585	179.127	167.646	188.623	183.835	190.531
ENSG00000018625	ATP1A2	0	2.81352	0	2.80134	5.15424	9.79363
ENSG00000018699	TTC27	60.1459	70.338	64.1	77.5037	64.428	62.3231
ENSG00000018869	ZNF582	46.1834	33.7622	44.3769	44.8214	46.3882	47.1875
ENSG00000019144	PHLDB1	690.604	791.537	758.106	742.354	776.573	746.987
ENSG00000019485	PRDM11	302.877	316.99	367.343	248.385	246.545	286.686
ENSG00000019505	SYT13	5741.78	5800.54	5698.74	5694.19	5723.79	5941.17
ENSG00000019549	SNAI2	3.2221	7.50272	8.62885	1.86756	1.71808	3.56132
ENSG00000019582	CD74	0	0	2.46539	11.2053	15.4627	10.684
ENSG00000019995	ZRANB1	984.889	989.421	1010.81	1133.61	1210.39	1267.83
ENSG00000020129	NCDN	2111.55	2140.15	2084.48	2008.56	1852.95	1944.48
ENSG00000020181	ADGRA2	57.9978	45.0163	59.1693	45.7552	51.5424	38.2842
ENSG00000020256	ZFP64	408.133	402.333	359.946	371.644	366.81	406.881
ENSG00000020426	MNAT1	63.368	69.4002	71.4962	74.7023	75.5956	75.678
ENSG00000020577	SAMD4A	168.623	149.117	172.577	125.126	99.6487	115.743
ENSG00000020922	MRE11	66.5901	59.0839	57.9366	56.9605	57.5557	37.3939
ENSG00000021300	PLEKHB1	38.6652	32.8244	35.7481	68.1659	62.7099	52.5295
ENSG00000021355	SERPINB1	33.295	44.0785	40.6789	24.2783	19.7579	17.8066
ENSG00000021574	SPAST	1298.51	1320.48	1270.91	1373.59	1305.74	1381.79
ENSG00000021645	NRXN3	131.032	120.044	117.106	248.385	251.699	254.634
ENSG00000021762	OSBPL5	429.613	413.587	470.889	474.36	416.635	496.804
ENSG00000021776	AQR	436.058	471.734	457.329	479.029	478.485	436.262
ENSG00000022267	FHL1	1439.2	1441.46	1424.99	1671.46	1608.12	1644.44
ENSG00000022277	RTF2	429.613	450.163	431.443	489.3	463.023	450.507
ENSG00000022355	GABRA1	2.14807	5.62704	6.16347	0	4.2952	5.34198
ENSG00000022567	SLC45A4	277.101	284.166	265.029	306.28	292.933	304.493
ENSG00000022840	RNF10	1981.59	2020.11	2049.97	2135.55	2109.8	2067.35
ENSG00000022976	ZNF839	77.3304	60.9596	67.7981	69.0997	64.428	68.5554
ENSG00000023041	ZDHHC6	224.473	229.771	205.86	241.849	225.069	228.815
ENSG00000023171	GRAMD1B	407.059	392.017	393.229	456.618	483.64	474.546
ENSG00000023191	RNH1	448.946	483.925	478.285	466.89	444.124	471.875
ENSG00000023228	NDUFS1	1568.09	1551.19	1551.96	1527.66	1505.9	1597.25
ENSG00000023287	RB1CC1	1737.79	1720.94	1606.2	1699.48	1574.62	1636.43
ENSG00000023318	ERP44	431.761	370.447	383.368	436.075	459.587	459.41
ENSG00000023330	ALAS1	520.906	561.766	560.875	553.731	580.711	535.088
ENSG00000023516	AKAP11	1911.78	1825.04	1899.58	1739.63	1784.23	1807.37
ENSG00000023572	GLRX2	93.4409	112.541	113.408	92.4441	102.226	93.4846
ENSG00000023608	SNAPC1	19.3326	35.6379	24.6539	23.3445	18.0398	21.3679
ENSG00000023697	DERA	32.221	28.1352	24.6539	23.3445	36.9387	25.8196
ENSG00000023734	STRAP	2315.62	2158.91	2289.11	2280.29	2239.52	2120.77
ENSG00000023839	ABCC2	2.14807	12.1919	7.39616	3.73512	1.71808	2.67099
ENSG00000023892	DEF6	21.4807	17.819	16.025	14.0067	12.0266	4.45165
ENSG00000023902	PLEKHO1	544.535	522.377	509.102	609.758	605.623	600.973
ENSG00000023909	GCLM	66.5901	79.7164	80.125	76.5699	91.9173	84.5813
ENSG00000024048	UBR2	432.835	434.22	388.298	393.121	375.401	357.022
ENSG00000024422	EHD2	10.7403	14.0676	7.39616	11.2053	5.15424	2.67099
ENSG00000024862	CCDC28A	19.3326	24.3838	17.2577	20.5431	25.7712	21.3679
ENSG00000025039	RRAGD	230.917	231.647	225.583	192.358	173.526	181.627
ENSG00000025156	HSF2	521.98	405.147	428.977	442.611	475.908	503.036
ENSG00000025293	PHF20	611.125	592.715	589.227	615.36	627.099	618.779
ENSG00000025423	HSD17B6	2.14807	13.1298	4.93077	9.33779	11.1675	10.684
ENSG00000025434	NR1H3	24.7028	22.5082	28.3519	21.4769	18.0398	27.6002
ENSG00000025708	TYMP	7.51823	8.44056	2.46539	3.73512	6.01328	7.12264
ENSG00000025770	NCAPH2	566.016	536.445	539.92	594.817	567.826	599.192
ENSG00000025772	TOMM34	113.848	99.411	91.2193	103.649	129.715	104.169
ENSG00000025796	SEC63	985.963	1014.74	991.085	1075.71	1063.49	1008.74
ENSG00000025800	KPNA6	677.715	677.121	643.466	658.314	648.575	618.779
ENSG00000026025	VIM	1228.69	1177.93	1212.97	1091.59	1116.75	1073.74
ENSG00000026036	RTEL1-TNFRSF6B	10.7403	14.0676	8.62885	12.1391	18.0398	16.9163
ENSG00000026103	FAS	8.59227	5.62704	18.4904	3.73512	4.2952	0
ENSG00000026297	RNASET2	40.8133	45.9542	43.1443	30.8147	23.1941	29.3809
ENSG00000026559	KCNG1	1.07403	7.50272	9.86154	4.6689	3.43616	6.23231
ENSG00000026652	AGPAT4	1154.59	1196.68	1105.73	1221.38	1167.44	1199.27
ENSG00000026950	BTN3A1	86.9967	70.338	71.4962	140.067	133.151	116.633
ENSG00000027001	MIPEP	71.9602	90.0326	88.7539	61.6294	78.1727	74.7877
ENSG00000027075	PRKCH	17.1845	20.6325	29.5846	9.33779	8.5904	8.9033
ENSG00000027644	INSRR	8.59227	10.3162	4.93077	1.86756	1.71808	1.78066
ENSG00000027697	IFNGR1	252.398	301.985	268.727	278.266	277.47	241.279
ENSG00000027847	B4GALT7	94.5149	127.546	115.873	119.524	117.689	109.511
ENSG00000027869	SH2D2A	4.29613	5.62704	1.23269	4.6689	5.15424	5.34198
ENSG00000028116	VRK2	39.7392	26.2595	30.8173	13.0729	15.4627	14.2453
ENSG00000028203	VEZT	1416.65	1446.15	1438.55	1915.18	1998.13	1896.4
ENSG00000028277	POU2F2	247.028	235.398	219.419	372.578	380.555	407.771
ENSG00000028310	BRD9	283.545	304.798	277.356	314.684	280.047	263.538
ENSG00000028528	SNX1	491.907	432.344	432.675	439.81	415.776	422.016
ENSG00000028839	TBPL1	467.205	479.236	486.914	460.353	517.142	537.759
ENSG00000029153	ARNTL2	162.179	176.314	165.181	168.08	158.922	142.453
ENSG00000029363	BCLAF1	2091.14	2008.85	2075.86	2185.04	2277.32	2242.74
ENSG00000029364	SLC39A9	1116.99	1059.76	1214.2	1094.39	1156.27	1177.91
ENSG00000029534	ANK1	1129.88	1158.23	1086	1086.92	1043.73	1079.97
ENSG00000029639	TFB1M	42.9613	40.3271	50.5404	56.9605	57.5557	50.7488
ENSG00000029725	RABEP1	2607.75	2496.53	2523.32	2498.79	2417.34	2350.47
ENSG00000029993	HMGB3	1379.06	1247.33	1294.33	1498.72	1610.7	1518.9
ENSG00000030066	NUP160	350.135	358.255	408.021	370.71	370.246	400.648
ENSG00000030110	BAK1	64.442	60.9596	57.9366	77.5037	91.9173	81.9103
ENSG00000030419	IKZF2	25.7768	35.6379	30.8173	28.0134	30.9255	39.1745
ENSG00000030582	GRN	280.323	325.431	310.639	356.704	384.85	364.145
ENSG00000031003	FAM13B	842.042	768.091	830.835	958.057	999.923	980.253
ENSG00000031691	CENPQ	18.2586	13.1298	17.2577	14.9405	11.1675	14.2453
ENSG00000031698	SARS1	1700.19	1709.68	1650.58	1751.77	1864.98	1780.66
ENSG00000031823	RANBP3	535.943	532.693	515.266	595.751	574.698	581.385
ENSG00000032219	ARID4A	607.903	566.455	514.033	622.831	576.416	605.424
ENSG00000032389	EIPR1	364.097	342.312	372.273	348.3	338.462	330.312
ENSG00000032444	PNPLA6	529.499	549.574	555.945	588.281	570.403	576.043
ENSG00000032742	IFT88	155.735	158.495	154.087	158.742	174.385	164.711
ENSG00000033011	ALG1	146.069	123.795	160.25	153.14	168.372	147.795
ENSG00000033030	ZCCHC8	114.922	162.246	140.527	163.411	170.09	148.685
ENSG00000033050	ABCF2	144.995	165.06	187.369	157.809	165.795	175.395
ENSG00000033100	CHPF2	294.285	288.855	247.771	340.829	305.818	316.957
ENSG00000033122	LRRC7	252.398	288.855	304.475	240.915	248.263	234.157
ENSG00000033170	FUT8	457.538	422.028	446.235	454.75	469.895	446.055
ENSG00000033178	UBA6	734.639	633.042	637.302	623.764	656.307	600.973
ENSG00000033327	GAB2	1051.48	976.292	1035.46	1020.62	1009.37	1093.33
ENSG00000033627	ATP6V0A1	4434.68	4261.55	4397.02	4159.05	4266.85	4150.72
ENSG00000033800	PIAS1	803.377	796.226	822.206	959.925	881.375	955.324
ENSG00000033867	SLC4A7	355.505	339.498	351.318	361.373	370.246	402.429
ENSG00000034053	APBA2	1782.9	1910.38	1945.19	2206.52	2133	2113.64
ENSG00000034152	MAP2K3	64.442	75.0272	80.125	67.2321	71.3004	95.2653
ENSG00000034510	TMSB10	15875.3	16845.5	16293.7	15362.5	15003.1	14638.8
ENSG00000034533	ASTE1	89.1448	78.7786	78.8924	87.7752	83.3269	70.3361
ENSG00000034677	RNF19A	533.795	528.004	546.083	511.711	563.53	568.03
ENSG00000034693	PEX3	110.625	100.349	85.0558	103.649	109.957	102.388
ENSG00000034713	GABARAPL2	1403.76	1233.26	1290.63	1263.4	1307.46	1326.59
ENSG00000035115	SH3YL1	191.178	217.579	194.766	160.61	187.271	201.215
ENSG00000035141	FAM136A	258.842	277.601	273.658	259.591	231.082	247.512
ENSG00000035403	VCL	479.019	512.061	521.429	539.724	563.53	492.352
ENSG00000035499	DEPDC1B	18.2586	4.6892	9.86154	10.2716	22.3351	7.12264
ENSG00000035664	DAPK2	6.4442	8.44056	12.3269	14.0067	8.5904	10.684
ENSG00000035681	NSMAF	193.326	181.941	166.414	174.617	170.09	175.395
ENSG00000035687	ADSS2	349.061	348.877	341.456	363.24	390.004	386.403
ENSG00000035862	TIMP2	2626.01	2658.78	2641.66	2903.12	2864.04	2908.71
ENSG00000035928	RFC1	446.798	410.774	477.052	459.419	469.895	416.674
ENSG00000036054	TBC1D23	274.953	278.539	289.683	284.803	306.677	315.177
ENSG00000036257	CUL3	1490.76	1395.51	1432.39	1370.79	1448.34	1412.06
ENSG00000036448	MYOM2	4.29613	4.6892	3.69808	11.2053	7.73136	12.4646
ENSG00000036530	CYP46A1	471.501	518.626	501.706	382.849	373.683	373.048
ENSG00000036549	AC118549.1	481.167	509.247	491.845	509.843	558.376	527.075
ENSG00000036672	USP2	28.9989	30.9487	30.8173	26.1458	29.2074	32.9422
ENSG00000037042	TUBG2	239.509	237.274	218.187	228.776	255.135	247.512
ENSG00000037241	RPL26L1	164.327	169.749	172.577	171.815	176.103	170.943
ENSG00000037280	FLT4	5.37017	8.44056	9.86154	5.60267	12.0266	23.1486
ENSG00000037474	NSUN2	318.988	320.741	353.783	326.823	335.026	367.706
ENSG00000037637	FBXO42	684.159	706.194	723.591	791.845	839.282	738.974
ENSG00000037749	MFAP3	620.791	570.207	602.787	638.705	650.294	621.45
ENSG00000037757	MRI1	88.0707	92.8462	73.9616	139.133	124.561	134.44
ENSG00000037897	METTL1	11.8144	17.819	14.7923	17.7418	22.3351	23.1486
ENSG00000038002	AGA	3.2221	5.62704	6.16347	4.6689	0.85904	8.01297
ENSG00000038210	PI4K2B	37.5912	36.5758	41.9116	43.8876	48.1063	39.1745
ENSG00000038219	BOD1L1	1477.87	1516.49	1491.56	1323.16	1359.86	1339.06
ENSG00000038274	MAT2B	106.329	103.162	86.2885	117.656	121.984	109.511
ENSG00000038295	TLL1	6.4442	6.56488	4.93077	11.2053	12.8856	8.9033
ENSG00000038358	EDC4	709.936	724.95	652.095	697.533	737.916	720.277
ENSG00000038382	TRIO	3141.55	3064.86	3106.39	2822.81	2951.66	2946.1
ENSG00000038427	VCAN	792.637	799.978	738.383	730.215	809.216	845.813
ENSG00000038532	CLEC16A	553.127	566.455	547.316	600.42	567.826	570.701
ENSG00000039068	CDH1	5.37017	10.3162	14.7923	0.933779	0	0
ENSG00000039123	MTREX	847.412	760.588	743.314	881.487	789.458	866.291
ENSG00000039139	DNAH5	9.6663	7.50272	7.39616	2.80134	9.44944	4.45165
ENSG00000039319	ZFYVE16	305.026	301.047	321.733	400.591	316.986	401.539
ENSG00000039523	RIPOR1	1296.36	1294.22	1302.96	1204.58	1225.85	1287.42
ENSG00000039537	C6	8.59227	15.0054	11.0942	8.40401	15.4627	9.79363
ENSG00000039560	RAI14	821.636	748.396	718.66	896.428	950.099	930.395
ENSG00000039600	SOX30	4.29613	6.56488	4.93077	1.86756	4.2952	1.78066
ENSG00000039650	PNKP	133.18	148.179	150.389	155.007	140.883	169.163
ENSG00000040199	PHLPP2	255.62	252.279	240.375	230.643	271.457	220.802
ENSG00000040275	SPDL1	114.922	113.479	129.433	112.987	107.38	136.22
ENSG00000040341	STAU2	1779.67	1866.3	1939.03	1788.19	1785.09	1883.94
ENSG00000040487	SLC66A1	97.737	138.8	120.804	117.656	151.191	132.659
ENSG00000040531	CTNS	74.1083	68.4623	75.1943	67.2321	79.8908	72.1167
ENSG00000040608	RTN4R	225.547	271.974	269.96	287.604	283.483	315.177
ENSG00000040633	PHF23	527.35	598.342	605.252	699.401	639.126	610.766
ENSG00000040731	CDH10	481.167	469.858	520.196	430.472	428.661	397.087
ENSG00000040933	INPP4A	1321.06	1359.87	1327.61	1290.48	1310.9	1354.19
ENSG00000041353	RAB27B	1032.15	987.546	1000.95	647.109	655.448	709.593
ENSG00000041357	PSMA4	1105.18	961.286	1036.69	1093.46	1032.57	1055.93
ENSG00000041515	MYO16	120.292	117.23	123.269	148.471	140.883	164.711
ENSG00000041802	LSG1	352.283	362.944	326.664	368.843	344.475	366.816
ENSG00000041880	PARP3	175.067	193.195	165.181	113.921	131.433	119.304
ENSG00000041982	TNC	3.2221	1.87568	7.39616	16.808	16.3218	9.79363
ENSG00000041988	THAP3	146.069	131.298	133.131	158.742	149.473	154.027
ENSG00000042088	TDP1	242.732	234.46	230.514	237.18	217.337	240.389
ENSG00000042286	AIFM2	21.4807	13.1298	14.7923	17.7418	20.617	19.5873
ENSG00000042317	AL049834.1	225.547	200.698	189.835	225.041	200.156	213.679
ENSG00000042429	MED17	53.7017	52.519	46.8423	56.9605	50.6834	32.9422
ENSG00000042445	RETSAT	163.253	146.303	157.785	147.537	158.063	161.15
ENSG00000042753	AP2S1	784.044	712.758	735.918	702.202	694.964	701.58
ENSG00000043093	DCUN1D1	337.247	334.809	305.708	377.247	378.837	378.39
ENSG00000043143	JADE2	98.8111	112.541	94.9174	113.921	85.045	86.362
ENSG00000043355	ZIC2	601.459	637.731	632.372	572.407	602.187	605.424
ENSG00000043514	TRIT1	176.141	171.625	159.017	167.146	186.412	217.24
ENSG00000044090	CUL7	562.794	583.337	548.548	465.022	446.701	495.023
ENSG00000044115	CTNNA1	231.991	265.409	223.117	306.28	251.699	263.538
ENSG00000044446	PHKA2	97.737	90.9705	75.1943	77.5037	92.7764	97.046
ENSG00000044459	CNTLN	62.2939	89.0948	91.2193	84.9739	104.803	90.8136
ENSG00000044524	EPHA3	419.947	364.82	364.877	311.882	300.664	282.235
ENSG00000044574	HSPA5	2692.6	2526.54	2547.98	2445.57	2450.84	2443.96
ENSG00000046604	DSG2	36.5171	24.3838	51.7731	42.0201	44.6701	48.0778
ENSG00000046647	GEMIN8	107.403	115.354	118.339	124.193	119.407	112.182
ENSG00000046651	OFD1	206.214	201.636	219.419	203.564	213.042	226.144
ENSG00000046653	GPM6B	648.716	601.155	601.554	721.811	652.871	678.431
ENSG00000046889	PREX2	15.0365	16.8811	14.7923	24.2783	30.9255	26.7099
ENSG00000047056	WDR37	1106.25	1090.71	997.249	1044.9	1079.81	1042.58
ENSG00000047188	YTHDC2	508.018	464.231	458.562	540.658	490.512	567.14
ENSG00000047230	CTPS2	405.985	339.498	345.154	396.856	336.744	413.113
ENSG00000047249	ATP6V1H	981.667	898.451	968.897	1056.1	1005.94	1041.69
ENSG00000047315	POLR2B	1853.78	1748.13	1786.17	1903.98	1971.5	1903.53
ENSG00000047346	FAM214A	533.795	532.693	551.014	611.625	609.06	623.231
ENSG00000047365	ARAP2	19.3326	29.073	28.3519	11.2053	14.6037	12.4646
ENSG00000047410	TPR	1229.77	1308.29	1205.57	1131.74	1090.98	1063.05
ENSG00000047578	KIAA0556	197.622	196.946	188.602	169.014	173.526	154.917
ENSG00000047579	DTNBP1	220.177	223.206	188.602	260.524	244.827	237.718
ENSG00000047597	XK	118.144	128.484	130.665	78.4374	89.3402	89.033
ENSG00000047617	ANO2	8.59227	7.50272	4.93077	4.6689	9.44944	6.23231
ENSG00000047621	C12orf4	350.135	379.825	337.758	371.644	347.911	365.926
ENSG00000047634	SCML1	57.9978	57.2082	48.075	77.5037	55.8376	61.4328
ENSG00000047644	WWC3	97.737	98.4732	115.873	120.458	123.702	114.853
ENSG00000047662	FAM184B	25.7768	33.7622	32.05	29.8809	21.476	18.6969
ENSG00000047849	MAP4	3631.31	3654.76	3677.12	3651.08	3658.65	3716.24
ENSG00000047932	GOPC	744.305	770.905	775.364	698.467	700.118	735.412
ENSG00000048028	USP28	48.3315	45.9542	59.1693	54.1592	61.8509	62.3231
ENSG00000048052	HDAC9	1410.21	1524.93	1490.33	1303.56	1310.04	1326.59
ENSG00000048140	TSPAN17	1039.66	978.167	992.318	1072.91	1159.7	1132.5
ENSG00000048162	NOP16	84.8486	81.5921	67.7981	71.901	79.8908	74.7877
ENSG00000048342	CC2D2A	156.809	179.127	183.671	144.736	158.922	128.207
ENSG00000048392	RRM2B	298.581	272.911	288.45	299.743	292.933	323.19
ENSG00000048405	ZNF800	109.551	118.168	120.804	117.656	136.587	112.182
ENSG00000048471	SNX29	393.096	367.633	391.996	467.823	403.749	434.481
ENSG00000048540	LMO3	193.326	194.133	173.81	151.272	158.063	190.531
ENSG00000048544	MRPS10	226.621	208.2	223.117	228.776	231.941	274.222
ENSG00000048649	RSF1	1469.28	1574.63	1513.75	1287.68	1424.29	1403.16
ENSG00000048707	VPS13D	567.09	546.761	559.643	455.684	431.238	400.648
ENSG00000048740	CELF2	1194.33	1161.05	1192.01	917.905	878.798	914.369
ENSG00000048828	FAM120A	241.658	285.103	271.192	232.511	220.773	223.473
ENSG00000048991	R3HDM1	1307.1	1382.38	1363.36	1409.07	1429.44	1443.22
ENSG00000049089	COL9A2	51.5536	56.2704	60.402	31.7485	30.9255	26.7099
ENSG00000049130	KITLG	823.784	817.797	873.979	477.161	468.177	540.43
ENSG00000049167	ERCC8	153.587	154.744	163.948	142.868	159.782	157.588
ENSG00000049239	H6PD	113.848	127.546	93.6847	102.716	90.1992	111.291
ENSG00000049245	VAMP3	80.5525	101.287	108.477	89.6428	84.186	77.4587
ENSG00000049246	PER3	106.329	90.9705	93.6847	104.583	102.226	119.304
ENSG00000049247	UTS2	94.5149	83.4678	103.546	13.0729	12.8856	8.01297
ENSG00000049283	EPN3	9.6663	4.6892	6.16347	7.47023	6.01328	3.56132
ENSG00000049323	LTBP1	17.1845	10.3162	11.0942	5.60267	9.44944	5.34198
ENSG00000049449	RCN1	247.028	260.72	267.494	241.849	201.015	225.253
ENSG00000049540	ELN	15.0365	24.3838	8.62885	14.0067	18.0398	12.4646
ENSG00000049541	RFC2	122.44	94.7218	110.942	123.259	109.957	85.4717
ENSG00000049618	ARID1B	1694.82	1844.73	1739.33	1550.07	1590.08	1595.47
ENSG00000049656	CLPTM1L	577.83	624.601	552.246	504.241	490.512	536.869
ENSG00000049759	NEDD4L	1931.11	1881.31	1956.28	2143.96	2236.94	2289.93
ENSG00000049768	FOXP3	15.0365	9.3784	11.0942	4.6689	3.43616	3.56132
ENSG00000049769	PPP1R3F	233.065	191.319	236.677	307.213	329.012	313.396
ENSG00000049860	HEXB	131.032	122.857	109.71	105.517	121.984	93.4846
ENSG00000049883	PTCD2	155.735	188.506	161.483	175.55	168.372	205.666
ENSG00000050030	NEXMIF	752.897	776.532	790.156	695.665	685.514	701.58
ENSG00000050130	JKAMP	468.279	434.22	449.933	435.141	480.204	484.339
ENSG00000050165	DKK3	3653.86	3691.34	3573.58	3403.62	3423.28	3517.69
ENSG00000050344	NFE2L3	66.5901	87.2191	75.1943	90.5766	64.428	87.2523
ENSG00000050393	MCUR1	500.5	488.615	472.121	471.558	446.701	488.791
ENSG00000050405	LIMA1	33.295	37.5136	39.4462	57.8943	51.5424	44.5165
ENSG00000050426	LETMD1	490.833	536.445	509.102	608.824	583.288	658.844
ENSG00000050438	SLC4A8	2177.07	2261.13	2359.37	2291.49	2368.37	2446.63
ENSG00000050628	PTGER3	917.225	904.078	950.406	649.91	675.206	726.509
ENSG00000050730	TNIP3	18.2586	13.1298	6.16347	14.9405	11.1675	11.5743
ENSG00000050748	MAPK9	1410.21	1506.17	1511.28	1358.65	1366.73	1414.73
ENSG00000050820	BCAR1	837.746	796.226	814.81	887.09	816.088	798.626
ENSG00000051009	FAM160A2	282.471	280.414	279.821	213.835	219.055	220.802
ENSG00000051108	HERPUD1	586.422	523.315	544.85	612.559	560.953	598.302
ENSG00000051128	HOMER3	90.2188	79.7164	88.7539	122.325	109.957	119.304
ENSG00000051382	PIK3CB	421.021	410.774	436.373	405.26	433.815	402.429
ENSG00000051523	CYBA	17.1845	15.0054	23.4212	22.4107	25.7712	20.4776
ENSG00000051596	THOC3	135.328	146.303	144.225	154.074	117.689	138.891
ENSG00000051620	HEBP2	120.292	121.919	128.2	126.994	141.742	110.401
ENSG00000051825	MPHOSPH9	91.2928	82.5299	75.1943	77.5037	60.9919	63.2134
ENSG00000052126	PLEKHA5	801.229	779.345	728.522	791.845	820.384	854.717
ENSG00000052344	PRSS8	5.37017	1.87568	3.69808	1.86756	4.2952	0.89033
ENSG00000052723	SIKE1	799.081	807.48	772.899	728.348	694.964	721.167
ENSG00000052749	RRP12	341.543	357.317	404.323	259.591	240.531	276.002
ENSG00000052795	FNIP2	1226.55	1256.71	1209.27	1222.32	1063.49	1184.14
ENSG00000052802	MSMO1	2519.68	2557.49	2554.14	3250.49	3254.9	3440.23
ENSG00000052841	TTC17	837.746	885.321	872.747	914.17	908.006	890.33
ENSG00000053108	FSTL4	113.848	154.744	141.76	107.385	141.742	133.549
ENSG00000053254	FOXN3	543.461	575.834	547.316	688.195	615.932	704.251
ENSG00000053371	AKR7A2	141.772	153.806	155.319	141.934	144.319	127.317
ENSG00000053372	MRTO4	240.583	226.957	216.954	254.922	243.967	249.292
ENSG00000053438	NNAT	13950.6	14438	14190.8	16527.9	16895.6	16873.5
ENSG00000053501	USE1	92.3669	100.349	102.314	92.4441	96.2125	79.2394
ENSG00000053524	MCF2L2	386.652	428.593	416.65	402.459	388.286	401.539
ENSG00000053770	AP5M1	1019.26	1049.44	960.268	934.713	925.186	977.582
ENSG00000053900	ANAPC4	172.919	177.252	188.602	186.756	205.311	164.711
ENSG00000054116	TRAPPC3	395.244	423.904	411.719	405.26	395.159	386.403
ENSG00000054118	THRAP3	974.148	995.986	1005.88	1039.3	1082.39	1061.27
ENSG00000054148	PHPT1	279.249	331.995	324.198	403.393	444.983	432.7
ENSG00000054179	ENTPD2	5.37017	5.62704	2.46539	8.40401	9.44944	5.34198
ENSG00000054267	ARID4B	472.575	457.666	465.958	441.678	472.472	466.533
ENSG00000054277	OPN3	311.47	314.176	325.431	178.352	153.768	154.917
ENSG00000054282	SDCCAG8	162.179	148.179	167.646	177.418	163.218	174.505
ENSG00000054356	PTPRN	2202.84	2173.91	2393.89	2118.74	2051.39	2099.4
ENSG00000054392	HHAT	25.7768	19.6946	17.2577	40.1525	42.952	32.9422
ENSG00000054523	KIF1B	6285.24	6178.49	6339.74	6367.44	6285.6	6592
ENSG00000054598	FOXC1	5.37017	7.50272	6.16347	22.4107	30.9255	23.1486
ENSG00000054611	TBC1D22A	170.771	182.879	160.25	197.961	206.17	215.46
ENSG00000054654	SYNE2	282.471	253.217	256.4	282.935	286.06	283.125
ENSG00000054690	PLEKHH1	164.327	189.444	171.344	181.153	171.808	173.614
ENSG00000054793	ATP9A	6806.15	6765.58	7011.56	6116.25	6027.89	6060.48
ENSG00000054965	FAM168A	3226.4	3227.11	3147.07	3243.01	3266.07	3232.79
ENSG00000054967	RELT	85.9227	76.9029	78.8924	91.5104	101.367	101.498
ENSG00000054983	GALC	560.645	564.58	599.089	634.036	687.232	625.902
ENSG00000055044	NOP58	327.58	304.798	309.406	326.823	326.435	314.286
ENSG00000055070	SZRD1	576.756	530.817	578.133	569.605	555.799	504.817
ENSG00000055118	KCNH2	1260.92	1329.86	1248.72	1399.73	1505.9	1488.63
ENSG00000055130	CUL1	966.63	901.264	919.589	1027.16	975.87	975.802
ENSG00000055147	FAM114A2	157.883	149.117	124.502	175.55	185.553	150.466
ENSG00000055163	CYFIP2	5170.4	5272.54	5155.12	5360.83	5197.19	5361.57
ENSG00000055208	TAB2	746.453	782.159	824.672	686.328	713.863	687.335
ENSG00000055211	GINM1	138.55	154.744	176.275	125.126	147.755	134.44
ENSG00000055332	EIF2AK2	485.463	475.485	409.254	405.26	365.951	375.719
ENSG00000055483	AC022966.1	240.583	250.403	273.658	225.041	241.39	267.099
ENSG00000055609	KMT2C	679.863	602.093	608.95	532.254	572.121	575.153
ENSG00000055813	CCDC85A	180.438	201.636	210.791	157.809	182.976	164.711
ENSG00000055917	PUM2	1744.23	1671.23	1717.14	1649.05	1739.56	1739.7
ENSG00000055950	MRPL43	260.99	245.714	230.514	284.803	308.395	276.002
ENSG00000056050	HPF1	209.437	178.19	212.023	175.55	211.324	207.447
ENSG00000056097	ZFR	2124.44	2110.14	2127.63	2209.32	2236.94	2250.75
ENSG00000056277	ZNF280C	57.9978	40.3271	38.2135	37.3512	42.093	46.2972
ENSG00000056487	PHF21B	665.901	674.307	632.372	842.269	813.511	831.568
ENSG00000056558	TRAF1	39.7392	64.711	49.3077	34.5498	20.617	32.0519
ENSG00000056586	RC3H2	1162.1	1203.25	1175.99	1088.79	1164	1103.12
ENSG00000056972	TRAF3IP2	8.59227	6.56488	13.5596	12.1391	8.5904	14.2453
ENSG00000056998	GYG2	525.202	529.88	527.593	499.572	487.935	469.204
ENSG00000057019	DCBLD2	1298.51	1264.21	1380.62	1298.89	1313.47	1302.55
ENSG00000057252	SOAT1	115.996	117.23	110.942	116.722	91.9173	118.414
ENSG00000057294	PKP2	49.4055	41.265	62.8673	38.2849	37.7978	48.9681
ENSG00000057593	F7	17.1845	13.1298	13.5596	5.60267	10.3085	12.4646
ENSG00000057608	GDI2	2986.89	2900.74	2862.31	3218.74	3218.82	3146.43
ENSG00000057663	ATG5	220.177	232.584	239.142	252.12	228.505	212.789
ENSG00000057704	TMCC3	114.922	107.852	113.408	104.583	91.9173	91.704
ENSG00000057757	PITHD1	1191.1	1113.22	1150.1	1148.55	1121.05	1114.69
ENSG00000057935	MTA3	836.672	881.57	903.564	889.891	857.322	901.904
ENSG00000058056	USP13	274.953	320.741	292.148	268.928	238.813	251.073
ENSG00000058063	ATP11B	248.102	274.787	220.652	210.1	238.813	228.815
ENSG00000058091	CDK14	1768.93	1679.67	1765.22	1732.16	1751.58	1840.31
ENSG00000058262	SEC61A1	1710.94	1695.61	1747.96	1541.67	1548.85	1498.43
ENSG00000058272	PPP1R12A	610.051	647.11	570.737	619.096	596.174	603.644
ENSG00000058335	RASGRF1	582.126	594.591	543.618	490.234	477.626	454.068
ENSG00000058404	CAMK2B	1516.54	1574.63	1802.2	1583.69	1625.3	1601.7
ENSG00000058453	CROCC	194.4	209.138	193.533	216.637	223.351	222.582
ENSG00000058600	POLR3E	314.692	299.171	327.896	292.273	286.919	296.48
ENSG00000058668	ATP2B4	619.717	625.539	641	630.301	615.073	640.147
ENSG00000058729	RIOK2	318.988	277.601	289.683	305.346	293.792	287.577
ENSG00000058799	YIPF1	400.614	382.639	383.368	435.141	402.89	418.455
ENSG00000058804	NDC1	148.217	181.941	167.646	218.504	187.271	191.421
ENSG00000058866	DGKG	10.7403	6.56488	4.93077	4.6689	6.87232	13.3549
ENSG00000059122	FLYWCH1	607.903	595.528	654.56	660.182	673.488	658.844
ENSG00000059145	UNKL	172.919	216.641	208.325	244.65	218.196	240.389
ENSG00000059377	TBXAS1	9.6663	4.6892	9.86154	2.80134	3.43616	11.5743
ENSG00000059573	ALDH18A1	244.88	250.403	246.539	223.173	254.276	227.924
ENSG00000059588	TARBP1	200.844	169.749	170.112	181.153	176.103	142.453
ENSG00000059691	GATB	196.548	196.009	221.885	211.968	227.646	187.86
ENSG00000059728	MXD1	321.136	323.555	364.877	320.286	341.898	357.913
ENSG00000059758	CDK17	1235.14	1291.41	1232.69	1294.22	1388.21	1387.13
ENSG00000059769	DNAJC25	79.4785	60.0218	77.6597	97.113	92.7764	88.1427
ENSG00000059804	SLC2A3	931.187	877.818	922.054	989.806	908.865	949.092
ENSG00000059915	PSD	1509.02	1580.26	1433.62	1683.6	1718.94	1753.06
ENSG00000060069	CTDP1	219.103	209.138	220.652	282.001	208.747	262.647
ENSG00000060138	YBX3	12.8884	6.56488	25.8866	6.53645	9.44944	18.6969
ENSG00000060140	STYK1	16.1105	12.1919	14.7923	8.40401	15.4627	12.4646
ENSG00000060237	WNK1	1519.76	1592.45	1564.29	1324.1	1395.08	1378.23
ENSG00000060339	CCAR1	911.854	913.456	961.501	888.024	866.772	868.072
ENSG00000060491	OGFR	403.837	422.966	426.512	416.465	397.736	428.249
ENSG00000060558	GNA15	1.07403	2.81352	1.23269	1.86756	1.71808	0
ENSG00000060642	PIGV	30.0729	26.2595	48.075	43.8876	33.5026	52.5295
ENSG00000060656	PTPRU	488.685	529.88	511.568	662.049	618.509	597.411
ENSG00000060688	SNRNP40	263.138	258.844	263.796	240.915	256.853	240.389
ENSG00000060709	RIMBP2	918.299	982.856	983.689	830.13	880.516	944.64
ENSG00000060718	COL11A1	105.255	135.049	118.339	49.4903	45.5291	55.2004
ENSG00000060749	QSER1	444.65	425.779	426.512	394.055	352.207	425.578
ENSG00000060762	MPC1	194.4	202.573	205.86	178.352	164.077	162.04
ENSG00000060971	ACAA1	283.545	302.922	310.639	286.67	250.84	292.028
ENSG00000060982	BCAT1	1960.11	1795.96	1887.25	1784.45	1785.94	1745.05
ENSG00000061273	HDAC7	177.216	213.828	191.067	189.557	194.143	208.337
ENSG00000061337	LZTS1	432.835	466.107	437.606	540.658	572.121	562.688
ENSG00000061455	PRDM6	16.1105	17.819	19.7231	4.6689	2.57712	4.45165
ENSG00000061492	WNT8A	13.9624	13.1298	8.62885	0.933779	0	0.89033
ENSG00000061656	SPAG4	21.4807	21.5703	23.4212	23.3445	22.3351	27.6002
ENSG00000061676	NCKAP1	3333.8	3278.69	3292.52	3082.4	3247.17	3026.23
ENSG00000061794	MRPS35	497.277	465.169	480.75	442.611	480.204	503.927
ENSG00000061918	GUCY1B1	715.306	760.588	790.156	745.156	725.889	690.006
ENSG00000061936	SFSWAP	416.725	463.293	506.637	513.579	511.988	498.585
ENSG00000061938	TNK2	660.531	741.832	716.195	691.93	658.025	703.361
ENSG00000061987	MON2	413.503	447.35	495.543	381.916	424.366	432.7
ENSG00000062038	CDH3	187.956	196.009	193.533	77.5037	73.0184	96.1556
ENSG00000062194	GPBP1	951.594	935.964	978.758	924.441	956.971	1008.74
ENSG00000062282	DGAT2	54.7757	58.1461	48.075	84.0401	82.4679	89.9233
ENSG00000062370	ZNF112	84.8486	90.0326	98.6154	98.9806	98.7896	103.278
ENSG00000062485	CS	1881.71	1836.29	1931.63	1670.53	1766.19	1753.06
ENSG00000062524	LTK	5.37017	4.6892	2.46539	0	0	2.67099
ENSG00000062598	ELMO2	848.486	869.378	792.622	719.944	828.115	733.632
ENSG00000062650	WAPL	369.468	297.295	315.569	307.213	321.281	332.093
ENSG00000062716	VMP1	446.798	495.18	479.518	474.36	476.767	481.668
ENSG00000062725	APPBP2	1038.59	949.094	1021.9	870.282	934.636	960.666
ENSG00000062822	POLD1	66.5901	79.7164	71.4962	81.2388	67.0052	74.7877
ENSG00000063015	SEZ6	386.652	375.136	440.071	452.883	451.855	467.423
ENSG00000063046	EIF4B	2384.35	2440.26	2343.35	2377.4	2372.67	2487.58
ENSG00000063169	BICRA	187.956	187.568	202.162	187.69	213.042	219.911
ENSG00000063176	SPHK2	265.286	253.217	249.004	304.412	305.818	297.37
ENSG00000063177	RPL18	1835.52	1723.75	1836.71	2048.71	2062.56	2108.3
ENSG00000063180	CA11	636.902	619.912	644.698	650.844	659.743	584.947
ENSG00000063241	ISOC2	135.328	105.976	122.037	141.001	158.063	128.207
ENSG00000063244	U2AF2	1394.1	1440.52	1407.74	1536.07	1459.51	1471.72
ENSG00000063245	EPN1	1567.01	1677.8	1561.82	1629.44	1639.05	1659.57
ENSG00000063322	MED29	771.156	813.107	780.295	791.845	721.594	769.245
ENSG00000063438	AHRR	3.2221	6.56488	0	6.53645	5.15424	9.79363
ENSG00000063587	ZNF275	419.947	438.909	416.65	370.71	380.555	383.732
ENSG00000063601	MTMR1	265.286	279.476	277.356	222.239	235.377	250.183
ENSG00000063660	GPC1	1429.54	1532.43	1445.95	1362.38	1355.57	1339.06
ENSG00000063761	ADCK1	73.0343	54.3947	69.0308	76.5699	85.904	69.4457
ENSG00000063854	HAGH	598.237	660.239	590.46	610.692	649.435	600.082
ENSG00000063978	RNF4	534.869	527.066	554.712	602.288	604.764	586.727
ENSG00000064042	LIMCH1	469.353	488.615	464.725	348.3	303.241	324.08
ENSG00000064102	INTS13	152.513	152.868	145.458	109.252	125.42	113.072
ENSG00000064115	TM7SF3	281.397	310.425	285.985	245.584	243.967	271.551
ENSG00000064199	SPA17	137.476	151.93	147.923	100.848	85.045	109.511
ENSG00000064225	ST3GAL6	7.51823	17.819	18.4904	12.1391	12.8856	25.8196
ENSG00000064270	ATP2C2	17.1845	30.9487	27.1192	10.2716	9.44944	9.79363
ENSG00000064300	NGFR	930.113	950.97	940.545	1178.43	1155.41	1224.2
ENSG00000064309	CDON	181.512	210.076	214.489	239.981	231.941	208.337
ENSG00000064313	TAF2	469.353	451.101	441.304	446.346	456.15	461.191
ENSG00000064393	HIPK2	1921.45	1895.37	1903.28	1752.7	1700.04	1834.08
ENSG00000064419	TNPO3	1020.33	959.41	930.683	1027.16	907.147	973.131
ENSG00000064490	RFXANK	99.8851	118.168	109.71	110.186	95.3535	120.195
ENSG00000064545	TMEM161A	33.295	47.8298	57.9366	55.093	48.1063	46.2972
ENSG00000064547	LPAR2	334.024	329.182	405.556	401.525	345.334	374.829
ENSG00000064601	CTSA	157.883	145.365	160.25	146.603	159.782	144.233
ENSG00000064607	SUGP2	2073.96	2226.43	2164.61	2101.94	2094.34	2134.12
ENSG00000064651	SLC12A2	219.103	207.263	212.023	193.292	167.513	186.079
ENSG00000064652	SNX24	114.922	105.976	109.71	118.59	132.292	133.549
ENSG00000064655	EYA2	30.0729	38.4514	23.4212	31.7485	33.5026	23.1486
ENSG00000064666	CNN2	2.14807	0	6.16347	10.2716	5.15424	3.56132
ENSG00000064687	ABCA7	479.019	526.128	509.102	592.016	596.174	602.753
ENSG00000064692	SNCAIP	276.027	266.347	285.985	289.472	286.06	281.344
ENSG00000064703	DDX20	249.176	206.325	208.325	235.312	220.773	248.402
ENSG00000064726	BTBD1	1194.33	1221.07	1217.9	1134.54	1136.51	1149.42
ENSG00000064763	FAR2	90.2188	85.3434	87.5212	75.6361	81.6088	66.7747
ENSG00000064932	SBNO2	121.366	130.36	108.477	131.663	109.957	134.44
ENSG00000064933	PMS1	197.622	246.652	231.746	243.716	243.108	248.402
ENSG00000064961	HMG20B	56.9238	69.4002	57.9366	67.2321	60.9919	58.7618
ENSG00000064989	CALCRL	26.8508	20.6325	28.3519	20.5431	24.0531	15.1356
ENSG00000064995	TAF11	457.538	416.401	398.16	410.863	481.922	454.959
ENSG00000064999	ANKS1A	1406.98	1472.41	1431.16	1390.4	1370.17	1333.71
ENSG00000065000	AP3D1	2359.65	2573.43	2592.35	2566.96	2496.37	2422.59
ENSG00000065029	ZNF76	170.771	152.868	159.017	200.763	204.452	186.079
ENSG00000065054	SLC9A3R2	326.506	353.566	358.714	440.744	438.111	476.326
ENSG00000065057	NTHL1	90.2188	120.044	109.71	113.921	132.292	97.9363
ENSG00000065060	UHRF1BP1	436.058	462.355	445.002	394.055	410.621	393.526
ENSG00000065135	GNAI3	1183.58	1120.72	1095.86	1260.6	1368.45	1370.22
ENSG00000065150	IPO5	1347.91	1286.72	1257.35	1175.63	1194.07	1193.04
ENSG00000065154	OAT	1332.88	1248.27	1364.59	1157.89	1178.6	1168.11
ENSG00000065183	WDR3	434.984	416.401	390.764	375.379	383.132	372.158
ENSG00000065243	PKN2	157.883	158.495	167.646	184.888	159.782	137.111
ENSG00000065268	WDR18	235.213	249.465	229.281	271.73	258.571	231.486
ENSG00000065308	TRAM2	36.5171	23.446	32.05	29.8809	29.2074	23.1486
ENSG00000065320	NTN1	152.513	161.308	136.829	72.8348	62.7099	81.02
ENSG00000065328	MCM10	7.51823	6.56488	4.93077	3.73512	1.71808	3.56132
ENSG00000065357	DGKA	137.476	129.422	162.715	139.133	121.984	161.15
ENSG00000065413	ANKRD44	151.439	165.998	199.696	150.338	147.755	135.33
ENSG00000065427	KARS1	981.667	963.162	945.476	1036.49	1024.84	1077.3
ENSG00000065457	ADAT1	349.061	358.255	373.506	400.591	355.643	400.648
ENSG00000065485	PDIA5	36.5171	43.1406	35.7481	44.8214	48.9653	50.7488
ENSG00000065491	TBC1D22B	344.765	331.058	309.406	337.094	327.294	358.803
ENSG00000065518	NDUFB4	693.826	741.832	644.698	722.745	664.038	625.012
ENSG00000065526	SPEN	1195.4	1302.66	1242.55	1147.61	1144.24	1239.34
ENSG00000065534	MYLK	28.9989	44.0785	29.5846	33.616	27.4893	32.0519
ENSG00000065548	ZC3H15	948.372	911.581	912.193	907.633	909.724	957.105
ENSG00000065559	MAP2K4	1605.68	1529.62	1569.22	1648.12	1651.93	1673.82
ENSG00000065600	PACC1	191.178	236.336	220.652	197.961	182.976	167.382
ENSG00000065609	SNAP91	4848.19	4929.29	4944.33	4460.66	4551.2	4484.59
ENSG00000065613	SLK	517.684	458.604	463.493	461.287	434.674	471.875
ENSG00000065615	CYB5R4	324.358	307.612	336.525	354.836	340.18	395.306
ENSG00000065618	COL17A1	2.14807	2.81352	8.62885	8.40401	3.43616	7.12264
ENSG00000065621	GSTO2	42.9613	29.073	40.6789	27.0796	24.0531	20.4776
ENSG00000065665	SEC61A2	720.676	629.291	581.831	677.924	672.629	621.45
ENSG00000065675	PRKCQ	3.2221	3.75136	3.69808	2.80134	4.2952	7.12264
ENSG00000065717	TLE2	107.403	138.8	136.829	258.657	255.135	269.77
ENSG00000065802	ASB1	367.319	349.814	334.06	343.631	336.744	352.571
ENSG00000065809	FAM107B	453.242	372.323	405.556	463.154	411.48	403.319
ENSG00000065833	ME1	294.285	286.979	320.5	280.134	293.792	300.041
ENSG00000065882	TBC1D1	209.437	198.822	263.796	263.326	222.491	260.867
ENSG00000065883	CDK13	472.575	482.988	453.631	487.433	475.049	489.681
ENSG00000065911	MTHFD2	804.451	736.204	763.037	763.831	738.775	726.509
ENSG00000065923	SLC9A7	801.229	707.131	742.081	774.103	681.219	690.006
ENSG00000065970	FOXJ2	497.277	512.061	495.543	448.214	469.895	445.165
ENSG00000065978	YBX1	13553.2	14225.2	14035.4	13309.2	13166.5	12843.9
ENSG00000065989	PDE4A	262.064	253.217	252.702	200.763	247.404	277.783
ENSG00000066027	PPP2R5A	25.7768	18.7568	9.86154	6.53645	9.44944	17.8066
ENSG00000066032	CTNNA2	2728.05	2686.91	2645.36	2941.4	3022.96	3001.3
ENSG00000066044	ELAVL1	827.006	884.383	962.733	888.024	948.381	936.627
ENSG00000066084	DIP2B	924.743	918.145	896.168	805.851	804.062	801.297
ENSG00000066117	SMARCD1	1132.03	1183.55	1161.2	1178.43	1165.72	1243.79
ENSG00000066135	KDM4A	490.833	461.417	364.877	404.326	434.674	459.41
ENSG00000066136	NFYC	463.982	432.344	415.418	498.638	491.371	505.707
ENSG00000066185	ZMYND12	5.37017	3.75136	4.93077	4.6689	6.87232	5.34198
ENSG00000066230	SLC9A3	3.2221	1.87568	6.16347	3.73512	5.15424	10.684
ENSG00000066248	NGEF	35.4431	35.6379	20.9558	49.4903	31.7845	28.4906
ENSG00000066322	ELOVL1	64.442	60.0218	55.4712	73.7685	65.2871	55.2004
ENSG00000066379	ZNRD1	50.4796	63.7731	61.6347	59.7619	59.2738	66.7747
ENSG00000066382	MPPED2	296.433	302.922	331.594	443.545	424.366	523.514
ENSG00000066422	ZBTB11	297.507	310.425	288.45	325.889	351.348	318.738
ENSG00000066427	ATXN3	184.734	177.252	175.042	211.034	194.143	217.24
ENSG00000066455	GOLGA5	376.986	397.644	399.393	408.995	394.3	406.881
ENSG00000066468	FGFR2	9.6663	8.44056	16.025	2.80134	4.2952	6.23231
ENSG00000066557	LRRC40	801.229	779.345	779.062	775.037	885.671	828.007
ENSG00000066583	ISOC1	285.693	288.855	249.004	239.981	259.43	250.183
ENSG00000066629	EML1	605.755	610.534	592.925	604.155	623.663	637.476
ENSG00000066651	TRMT11	110.625	108.789	101.081	118.59	130.574	141.562
ENSG00000066654	THUMPD1	367.319	385.452	385.833	360.439	359.938	365.035
ENSG00000066697	MSANTD3	437.132	438.909	412.952	456.618	452.714	452.288
ENSG00000066735	KIF26A	1346.84	1381.44	1300.49	1565.95	1535.11	1672.93
ENSG00000066739	ATG2B	509.092	558.953	521.429	496.77	528.31	533.308
ENSG00000066777	ARFGEF1	1422.02	1298.91	1381.85	1307.29	1393.36	1380.9
ENSG00000066827	ZFAT	82.7006	66.5866	61.6347	85.9077	61.8509	69.4457
ENSG00000066855	MTFR1	128.884	97.5354	117.106	156.875	163.218	147.795
ENSG00000066926	FECH	220.177	216.641	213.256	240.915	255.135	218.131
ENSG00000066933	MYO9A	755.046	805.605	819.741	718.076	672.629	740.754
ENSG00000067048	DDX3Y	462.908	515.812	481.983	520.115	524.015	544.882
ENSG00000067057	PFKP	1452.09	1477.1	1453.35	1091.59	969.857	1031.89
ENSG00000067064	IDI1	1720.6	1730.31	1688.79	2305.5	2309.1	2265
ENSG00000067082	KLF6	439.28	416.401	417.883	540.658	589.302	618.779
ENSG00000067113	PLPP1	152.513	128.484	154.087	208.233	213.042	181.627
ENSG00000067141	NEO1	1720.6	1729.38	1644.41	1621.04	1544.55	1534.93
ENSG00000067167	TRAM1	328.654	270.098	285.985	239.047	264.584	242.17
ENSG00000067177	PHKA1	165.401	154.744	171.344	101.782	94.4944	116.633
ENSG00000067182	TNFRSF1A	121.366	130.36	159.017	121.391	88.4812	105.949
ENSG00000067191	CACNB1	1345.76	1409.57	1368.29	1260.6	1407.11	1207.29
ENSG00000067208	EVI5	135.328	116.292	120.804	108.318	115.97	114.853
ENSG00000067221	STOML1	497.277	544.885	467.191	525.718	460.446	471.875
ENSG00000067225	PKM	5536.64	5739.58	5549.58	5549.45	5574.31	5181.72
ENSG00000067248	DHX29	473.649	490.49	457.329	491.168	449.278	503.927
ENSG00000067334	DNTTIP2	519.832	500.807	505.404	575.208	555.799	498.585
ENSG00000067365	METTL22	133.18	135.987	138.062	137.266	127.997	122.866
ENSG00000067369	TP53BP1	3216.73	3254.31	3318.41	2761.18	2989.46	2924.73
ENSG00000067445	TRO	2506.79	2446.82	2354.44	2538.95	2539.32	2673.66
ENSG00000067533	RRP15	192.252	198.822	194.766	201.696	191.566	234.157
ENSG00000067560	RHOA	1443.5	1391.75	1354.73	1488.44	1399.38	1515.34
ENSG00000067596	DHX8	385.578	417.339	424.046	473.426	452.714	450.507
ENSG00000067601	PMS2P4	60.1459	79.7164	82.5904	71.901	57.5557	68.5554
ENSG00000067606	PRKCZ	829.154	855.31	782.76	970.196	887.389	875.194
ENSG00000067646	ZFY	175.067	138.8	154.087	134.464	149.473	134.44
ENSG00000067704	IARS2	880.707	769.967	857.954	835.732	837.564	821.774
ENSG00000067715	SYT1	8616.97	8692.84	8748.42	10097	10176.2	10391
ENSG00000067798	NAV3	1108.4	1168.55	1065.05	1114.93	1158.85	1152.09
ENSG00000067829	IDH3G	358.727	359.193	400.625	477.161	426.943	397.977
ENSG00000067836	ROGDI	207.288	235.398	184.904	290.405	288.638	258.196
ENSG00000067840	PDZD4	4170.47	4209.03	4157.87	4561.51	4471.31	4431.17
ENSG00000067842	ATP2B3	1147.07	1157.29	1159.96	896.428	949.24	900.123
ENSG00000067900	ROCK1	132.106	163.184	136.829	138.199	130.574	155.808
ENSG00000067955	CBFB	1123.44	1100.09	1114.35	864.679	871.067	912.588
ENSG00000067992	PDK3	183.66	181.003	181.206	180.219	160.641	143.343
ENSG00000068001	HYAL2	167.549	172.563	149.156	145.67	164.936	162.04
ENSG00000068024	HDAC4	225.547	214.765	236.677	316.551	276.611	321.409
ENSG00000068028	RASSF1	94.5149	92.8462	112.175	117.656	131.433	134.44
ENSG00000068097	HEATR6	237.361	224.144	224.35	214.769	202.734	227.034
ENSG00000068120	COASY	387.726	394.831	403.091	366.975	401.172	381.061
ENSG00000068137	PLEKHH3	264.212	316.99	309.406	366.975	347.911	331.203
ENSG00000068305	MEF2A	873.189	890.01	782.76	749.825	730.184	820.884
ENSG00000068308	OTUD5	730.343	782.159	685.377	797.447	810.934	819.103
ENSG00000068323	TFE3	542.387	604.907	583.064	594.817	635.69	579.605
ENSG00000068354	TBC1D25	298.581	311.363	338.991	360.439	350.488	366.816
ENSG00000068366	ACSL4	3102.88	3132.39	3142.13	3406.43	3498.01	3539.95
ENSG00000068383	INPP5A	593.941	588.964	520.196	525.718	535.182	543.992
ENSG00000068394	GPKOW	195.474	211.952	210.791	204.498	222.491	208.337
ENSG00000068400	GRIPAP1	751.823	791.537	834.533	844.136	846.155	779.039
ENSG00000068438	FTSJ1	545.609	545.823	533.756	570.539	526.592	539.54
ENSG00000068489	PRR11	12.8884	13.1298	17.2577	14.0067	8.5904	13.3549
ENSG00000068615	REEP1	5393.8	5274.41	5217.99	5675.51	5887.86	6051.57
ENSG00000068650	ATP11A	2039.59	2036.05	2041.34	1386.66	1335.81	1415.62
ENSG00000068654	POLR1A	495.129	516.75	534.989	432.34	434.674	429.139
ENSG00000068697	LAPTM4A	521.98	521.439	548.548	628.433	634.831	652.612
ENSG00000068724	TTC7A	119.218	105.038	126.967	126.06	116.829	119.304
ENSG00000068745	IP6K2	1297.43	1361.74	1368.29	1438.95	1425.15	1404.05
ENSG00000068784	SRBD1	139.624	126.608	129.433	135.398	136.587	129.098
ENSG00000068796	KIF2A	1849.49	1715.31	1821.92	1752.7	1696.6	1721.9
ENSG00000068831	RASGRP2	269.582	277.601	294.614	236.246	232.8	203.886
ENSG00000068878	PSME4	537.017	532.693	567.039	489.3	482.781	487.01
ENSG00000068885	IFT80	137.476	147.241	142.992	157.809	171.808	167.382
ENSG00000068903	SIRT2	823.784	799.04	856.722	841.335	815.229	815.542
ENSG00000068912	ERLEC1	509.092	555.201	551.014	534.122	529.169	574.263
ENSG00000068971	PPP2R5B	1765.71	1735.94	1743.03	1770.45	1748.15	1778.88
ENSG00000068976	PYGM	25.7768	35.6379	36.9808	55.093	48.1063	47.1875
ENSG00000069018	TRPC7	8.59227	6.56488	3.69808	2.80134	6.01328	4.45165
ENSG00000069020	MAST4	692.752	766.215	764.27	768.5	723.312	729.18
ENSG00000069188	SDK2	657.308	727.764	654.56	606.956	596.174	582.276
ENSG00000069248	NUP133	833.45	758.713	769.2	780.639	764.546	784.381
ENSG00000069275	NUCKS1	3569.01	3511.27	3598.23	3845.3	3815.86	3775
ENSG00000069329	VPS35	2127.66	1960.09	2020.38	2194.38	2111.52	2220.48
ENSG00000069345	DNAJA2	980.593	1071.01	1066.28	1079.45	1053.18	1125.38
ENSG00000069399	BCL3	25.7768	32.8244	25.8866	24.2783	22.3351	22.2582
ENSG00000069424	KCNAB2	857.079	786.848	782.76	761.964	740.493	751.438
ENSG00000069482	GAL	5.37017	0.93784	2.46539	1.86756	1.71808	0.89033
ENSG00000069493	CLEC2D	24.7028	17.819	19.7231	35.4836	30.0664	24.0389
ENSG00000069509	FUNDC1	214.807	187.568	176.275	203.564	199.297	212.789
ENSG00000069535	MAOB	15.0365	5.62704	3.69808	6.53645	6.87232	6.23231
ENSG00000069667	RORA	210.511	211.952	232.979	228.776	209.606	232.376
ENSG00000069696	DRD4	3.2221	3.75136	0	8.40401	9.44944	10.684
ENSG00000069812	HES2	6.4442	4.6892	3.69808	4.6689	4.2952	2.67099
ENSG00000069849	ATP1B3	1064.37	1105.71	1023.14	1031.83	1096.99	1096.89
ENSG00000069869	NEDD4	55.8497	60.0218	60.402	37.3512	36.9387	38.2842
ENSG00000069943	PIGB	41.8873	40.3271	25.8866	37.3512	36.0797	28.4906
ENSG00000069956	MAPK6	2459.54	2361.48	2368	2414.75	2412.19	2474.23
ENSG00000069966	GNB5	1209.36	1325.17	1233.93	1326.9	1302.31	1415.62
ENSG00000069974	RAB27A	24.7028	31.8866	23.4212	14.9405	18.8989	16.0259
ENSG00000069998	HDHD5	262.064	293.544	292.148	274.531	260.289	284.015
ENSG00000070010	UFD1	356.579	374.198	306.941	319.352	359.079	339.216
ENSG00000070018	LRP6	412.429	431.406	379.669	332.425	404.608	380.171
ENSG00000070047	PHRF1	365.171	395.769	432.675	418.333	421.789	407.771
ENSG00000070061	ELP1	1278.1	1243.58	1263.51	1243.79	1260.21	1287.42
ENSG00000070081	NUCB2	396.318	359.193	372.273	326.823	356.502	340.996
ENSG00000070087	PFN2	4688.16	4745.47	4750.8	4475.6	4677.47	4594.99
ENSG00000070159	PTPN3	350.135	383.577	345.154	444.479	445.842	419.345
ENSG00000070182	SPTB	397.392	453.915	408.021	349.233	384.85	389.964
ENSG00000070214	SLC44A1	221.251	197.884	208.325	192.358	178.68	207.447
ENSG00000070269	TMEM260	135.328	135.049	136.829	180.219	170.09	187.86
ENSG00000070366	SMG6	490.833	493.304	461.027	468.757	468.177	445.165
ENSG00000070367	EXOC5	1388.73	1299.85	1316.52	1232.59	1224.13	1299.88
ENSG00000070371	CLTCL1	184.734	192.257	165.181	189.557	180.398	162.93
ENSG00000070404	FSTL3	89.1448	82.5299	97.3828	105.517	102.226	83.691
ENSG00000070413	DGCR2	1396.24	1444.27	1428.69	1924.52	1834.05	1864.35
ENSG00000070423	RNF126	330.802	374.198	348.852	376.313	364.233	375.719
ENSG00000070444	MNT	673.419	786.848	708.799	845.07	755.956	838.691
ENSG00000070476	ZXDC	265.286	235.398	283.519	283.869	247.404	275.112
ENSG00000070495	JMJD6	469.353	474.547	465.958	478.095	527.451	503.036
ENSG00000070501	POLB	347.987	347.001	316.802	356.704	377.978	340.106
ENSG00000070540	WIPI1	44.0354	45.0163	41.9116	76.5699	67.0052	73.007
ENSG00000070601	FRMPD1	34.3691	36.5758	23.4212	30.8147	30.0664	39.1745
ENSG00000070610	GBA2	1250.17	1263.27	1299.26	1159.75	1225.85	1231.33
ENSG00000070614	NDST1	1793.64	1812.84	1956.28	1982.41	2011.87	1960.51
ENSG00000070669	ASNS	24.7028	32.8244	27.1192	21.4769	30.0664	20.4776
ENSG00000070718	AP3M2	566.016	537.382	516.498	517.314	544.632	536.869
ENSG00000070729	CNGB1	383.43	413.587	372.273	463.154	493.089	531.527
ENSG00000070748	CHAT	112.774	119.106	113.408	102.716	105.662	78.349
ENSG00000070756	PABPC1	3042.74	3154.89	3191.44	2938.6	2936.2	2997.74
ENSG00000070761	CFAP20	614.347	641.483	616.347	644.308	631.395	587.618
ENSG00000070770	CSNK2A2	585.348	587.088	569.504	605.089	579.852	642.818
ENSG00000070778	PTPN21	180.438	169.749	173.81	196.094	189.848	238.608
ENSG00000070785	EIF2B3	213.733	179.127	159.017	246.518	235.377	243.06
ENSG00000070808	CAMK2A	295.359	278.539	269.96	333.359	327.294	308.054
ENSG00000070814	TCOF1	573.534	640.545	605.252	568.671	563.53	551.114
ENSG00000070831	CDC42	3765.56	3416.55	3502.08	3475.53	3766.89	3682.4
ENSG00000070882	OSBPL3	69.8122	68.4623	75.1943	83.1063	96.2125	113.072
ENSG00000070886	EPHA8	394.17	463.293	427.744	380.048	329.012	363.255
ENSG00000070950	RAD18	64.442	51.5812	61.6347	50.4241	43.8111	40.0648
ENSG00000070961	ATP2B1	2066.44	1998.54	2095.58	1481.91	1496.45	1593.69
ENSG00000071051	NCK2	613.273	621.788	616.347	720.877	731.043	755
ENSG00000071054	MAP4K4	3044.88	2903.55	3036.12	3038.52	2971.42	3060.06
ENSG00000071073	MGAT4A	270.656	262.595	241.608	323.088	338.462	316.957
ENSG00000071082	RPL31	2033.15	1882.25	1939.03	2112.21	2138.15	2007.69
ENSG00000071127	WDR1	1361.87	1313.91	1355.96	1130.81	1110.74	1120.93
ENSG00000071189	SNX13	488.685	496.117	495.543	474.36	434.674	487.901
ENSG00000071205	ARHGAP10	16.1105	13.1298	11.0942	10.2716	7.73136	10.684
ENSG00000071242	RPS6KA2	2272.65	2206.74	2264.46	1978.68	2022.18	2125.22
ENSG00000071243	ING3	81.6265	85.3434	86.2885	87.7752	69.5823	91.704
ENSG00000071246	VASH1	1299.58	1362.68	1296.79	1386.66	1285.12	1373.78
ENSG00000071282	LMCD1	4.29613	9.3784	16.025	10.2716	9.44944	8.01297
ENSG00000071462	BUD23	193.326	208.2	209.558	210.1	208.747	202.995
ENSG00000071537	SEL1L	1090.14	1094.46	1065.05	1029.02	1014.53	1062.16
ENSG00000071539	TRIP13	30.0729	16.8811	24.6539	12.1391	9.44944	18.6969
ENSG00000071553	ATP6AP1	2827.93	2863.23	3009	2937.67	2908.71	2941.65
ENSG00000071564	TCF3	283.545	305.736	303.242	342.697	342.757	355.242
ENSG00000071575	TRIB2	2365.02	2557.49	2509.76	2298.03	2303.09	2322.87
ENSG00000071626	DAZAP1	407.059	483.925	499.241	547.195	529.169	530.637
ENSG00000071655	MBD3	432.835	478.298	443.769	471.558	548.927	518.172
ENSG00000071794	HLTF	1091.22	1047.57	1090.93	1036.49	1042.02	1079.08
ENSG00000071859	FAM50A	535.943	504.558	488.146	606.956	597.892	568.03
ENSG00000071889	FAM3A	294.285	304.798	292.148	286.67	295.51	267.099
ENSG00000071894	CPSF1	685.233	665.866	674.283	746.09	705.272	701.58
ENSG00000071994	PDCD2	416.725	467.044	467.191	442.611	462.164	460.301
ENSG00000072041	SLC6A15	1201.84	1116.97	1152.57	1144.81	1180.32	1119.14
ENSG00000072042	RDH11	1253.4	1363.62	1262.28	1296.09	1240.45	1355.97
ENSG00000072062	PRKACA	2387.58	2566.87	2534.42	2102.87	2198.28	2143.91
ENSG00000072071	ADGRL1	3930.96	4280.3	4140.62	3736.98	3739.4	3815.06
ENSG00000072110	ACTN1	166.475	149.117	138.062	137.266	143.46	145.124
ENSG00000072121	ZFYVE26	197.622	195.071	240.375	267.995	238.813	252.854
ENSG00000072133	RPS6KA6	376.986	305.736	292.148	256.789	260.289	270.66
ENSG00000072134	EPN2	772.23	791.537	770.433	786.242	811.793	789.723
ENSG00000072135	PTPN18	296.433	256.968	253.935	242.783	231.941	264.428
ENSG00000072163	LIMS2	21.4807	22.5082	33.2827	17.7418	20.617	16.0259
ENSG00000072182	ASIC4	1381.21	1587.76	1437.32	1421.21	1425.15	1369.33
ENSG00000072195	SPEG	691.678	787.786	714.962	753.56	706.99	712.264
ENSG00000072201	LNX1	8.59227	17.819	7.39616	5.60267	4.2952	7.12264
ENSG00000072210	ALDH3A2	692.752	632.104	668.12	672.321	664.038	631.244
ENSG00000072274	TFRC	616.495	520.501	551.014	568.671	545.491	576.934
ENSG00000072310	SREBF1	274.953	335.747	338.991	324.955	306.677	317.848
ENSG00000072315	TRPC5	209.437	181.941	157.785	76.5699	109.098	81.02
ENSG00000072364	AFF4	2014.89	2072.63	2047.5	1957.2	2031.63	2005.02
ENSG00000072401	UBE2D1	519.832	511.123	504.171	500.506	494.807	540.43
ENSG00000072415	MPP5	28.9989	21.5703	23.4212	35.4836	24.0531	32.9422
ENSG00000072422	RHOBTB1	511.24	554.263	547.316	397.79	453.573	413.113
ENSG00000072501	SMC1A	1309.25	1241.7	1328.84	1142.01	1109.02	1135.17
ENSG00000072506	HSD17B10	221.251	223.206	193.533	222.239	223.351	215.46
ENSG00000072518	MARK2	486.537	456.728	505.404	530.387	539.477	553.785
ENSG00000072571	HMMR	11.8144	16.8811	13.5596	11.2053	9.44944	5.34198
ENSG00000072609	CHFR	381.282	373.26	348.852	323.088	371.105	360.584
ENSG00000072657	TRHDE	105.255	86.2813	104.779	42.9538	63.569	42.7358
ENSG00000072682	P4HA2	106.329	98.4732	122.037	110.186	93.6354	108.62
ENSG00000072736	NFATC3	55.8497	45.0163	49.3077	47.6227	45.5291	49.8585
ENSG00000072756	TRNT1	163.253	148.179	166.414	159.676	188.989	164.711
ENSG00000072778	ACADVL	659.457	637.731	645.931	636.837	656.307	667.747
ENSG00000072786	STK10	125.662	123.795	136.829	136.332	130.574	128.207
ENSG00000072803	FBXW11	1741.01	1719.06	1776.31	1519.26	1439.75	1542.05
ENSG00000072818	ACAP1	3.2221	3.75136	8.62885	2.80134	6.01328	5.34198
ENSG00000072832	CRMP1	15767.9	15975.2	15808.1	18790.4	18742.5	18527.8
ENSG00000072840	EVC	24.7028	45.0163	43.1443	28.0134	30.0664	38.2842
ENSG00000072849	DERL2	379.134	379.825	364.877	330.558	352.207	385.513
ENSG00000072858	SIDT1	10.7403	15.9433	24.6539	16.808	13.7446	10.684
ENSG00000072952	MRVI1	26.8508	30.0109	25.8866	27.0796	30.0664	23.1486
ENSG00000072954	TMEM38A	375.912	322.617	338.991	229.71	266.303	214.569
ENSG00000072958	AP1M1	1453.17	1558.69	1447.18	1571.55	1534.25	1626.63
ENSG00000073008	PVR	280.323	252.279	228.048	287.604	314.409	311.615
ENSG00000073050	XRCC1	218.029	274.787	271.192	340.829	296.369	315.177
ENSG00000073060	SCARB1	186.882	207.263	179.973	215.703	221.632	216.35
ENSG00000073111	MCM2	34.3691	43.1406	40.6789	33.616	34.3616	43.6262
ENSG00000073150	PANX2	199.77	221.33	228.048	228.776	206.17	221.692
ENSG00000073169	SELENOO	119.218	135.049	135.596	155.941	144.319	146.904
ENSG00000073331	ALPK1	62.2939	43.1406	34.5154	54.1592	43.8111	60.5424
ENSG00000073417	PDE8A	63.368	83.4678	88.7539	77.5037	62.7099	71.2264
ENSG00000073464	CLCN4	1849.49	1922.57	1957.52	1880.63	1840.06	1859.9
ENSG00000073536	NLE1	521.98	492.366	499.241	472.492	443.265	455.849
ENSG00000073578	SDHA	74.1083	83.4678	110.942	88.709	89.3402	105.059
ENSG00000073584	SMARCE1	245.954	214.765	209.558	249.319	242.249	232.376
ENSG00000073605	GSDMB	34.3691	37.5136	45.6096	29.8809	24.9122	27.6002
ENSG00000073614	KDM5A	337.247	330.12	366.11	319.352	315.268	353.461
ENSG00000073670	ADAM11	648.716	681.81	758.106	646.175	698.4	683.773
ENSG00000073711	PPP2R3A	912.928	958.473	1045.32	1045.83	1007.65	1029.22
ENSG00000073712	FERMT2	427.465	395.769	425.279	310.948	307.536	324.08
ENSG00000073792	IGF2BP2	529.499	559.891	569.504	651.778	628.818	690.006
ENSG00000073803	MAP3K13	226.621	239.149	245.306	352.035	323.858	349.009
ENSG00000073849	ST6GAL1	484.389	482.05	495.543	817.057	919.173	860.949
ENSG00000073905	VDAC1P1	22.5547	14.0676	17.2577	17.7418	24.9122	12.4646
ENSG00000073910	FRY	1303.88	1373.94	1336.24	1170.96	1169.15	1278.51
ENSG00000073921	PICALM	1968.7	1963.84	1969.84	1957.2	2102.93	2038.86
ENSG00000073969	NSF	2541.16	2518.1	2547.98	2284.96	2366.66	2375.4
ENSG00000074047	GLI2	9.6663	9.3784	13.5596	15.8742	13.7446	11.5743
ENSG00000074054	CLASP1	2195.32	2155.16	2234.87	2331.65	2293.64	2333.55
ENSG00000074071	MRPS34	194.4	208.2	251.469	297.876	300.664	337.435
ENSG00000074181	NOTCH3	46.1834	38.4514	30.8173	65.3645	51.5424	51.6391
ENSG00000074201	CLNS1A	307.174	294.482	268.727	338.028	329.872	272.441
ENSG00000074211	PPP2R2C	1983.74	2090.45	2024.08	2254.14	2145.88	2225.82
ENSG00000074266	EED	117.07	101.287	145.458	112.053	115.111	121.085
ENSG00000074276	CDHR2	18.2586	12.1919	16.025	11.2053	17.1808	18.6969
ENSG00000074317	SNCB	488.685	569.269	506.637	561.201	564.39	544.882
ENSG00000074319	TSG101	724.973	739.956	795.087	802.116	791.176	824.445
ENSG00000074356	NCBP3	960.186	947.218	949.174	944.984	939.79	972.24
ENSG00000074370	ATP2A3	12.8884	19.6946	11.0942	7.47023	13.7446	15.1356
ENSG00000074410	CA12	19.3326	27.1974	17.2577	15.8742	9.44944	12.4646
ENSG00000074416	MGLL	179.364	177.252	170.112	112.987	110.816	121.085
ENSG00000074527	NTN4	4.29613	2.81352	1.23269	5.60267	6.87232	6.23231
ENSG00000074582	BCS1L	184.734	190.382	187.369	227.842	244.827	239.499
ENSG00000074590	NUAK1	229.843	220.392	229.281	226.908	260.289	260.867
ENSG00000074603	DPP8	455.39	511.123	437.606	459.419	440.688	444.275
ENSG00000074621	SLC24A1	6.4442	16.8811	7.39616	8.40401	8.5904	13.3549
ENSG00000074657	ZNF532	1771.08	1792.21	1738.1	1712.55	1598.67	1712.99
ENSG00000074660	SCARF1	8.59227	12.1919	12.3269	7.47023	4.2952	7.12264
ENSG00000074695	LMAN1	643.346	662.115	665.654	495.837	505.975	525.295
ENSG00000074696	HACD3	3702.19	3666.95	3616.72	3675.35	3671.54	3697.54
ENSG00000074706	IPCEF1	42.9613	47.8298	32.05	54.1592	46.3882	40.0648
ENSG00000074755	ZZEF1	599.311	524.253	589.227	489.3	471.613	521.733
ENSG00000074800	ENO1	3863.3	3661.33	3832.44	3148.7	3147.52	3144.64
ENSG00000074803	SLC12A1	60.1459	73.1515	75.1943	21.4769	33.5026	16.9163
ENSG00000074842	MYDGF	223.399	238.211	213.256	203.564	198.438	215.46
ENSG00000074855	ANO8	699.196	695.877	714.962	779.706	796.33	746.987
ENSG00000074935	TUBE1	106.329	79.7164	72.7289	96.1792	91.0583	90.8136
ENSG00000074964	ARHGEF10L	793.711	780.283	811.112	864.679	880.516	895.672
ENSG00000075035	WSCD2	175.067	165.998	166.414	183.954	199.297	193.202
ENSG00000075043	KCNQ2	3272.58	3399.67	3338.13	3533.42	3401.8	3578.24
ENSG00000075089	ACTR6	349.061	316.99	304.475	278.266	312.691	273.331
ENSG00000075131	TIPIN	18.2586	24.3838	39.4462	29.8809	21.476	24.0389
ENSG00000075142	SRI	886.078	837.491	882.608	843.203	869.349	861.839
ENSG00000075151	EIF4G3	2094.37	2093.26	2094.35	2414.75	2428.51	2406.56
ENSG00000075188	NUP37	16.1105	15.0054	23.4212	14.0067	21.476	15.1356
ENSG00000075213	SEMA3A	759.342	735.267	734.685	525.718	543.773	573.372
ENSG00000075223	SEMA3C	136.402	118.168	140.527	192.358	182.117	185.189
ENSG00000075234	TTC38	70.8862	107.852	92.452	101.782	85.045	105.059
ENSG00000075239	ACAT1	466.131	469.858	453.631	445.413	437.252	457.63
ENSG00000075240	GRAMD4	428.539	449.225	431.443	468.757	460.446	497.694
ENSG00000075275	CELSR1	0	0.93784	0	6.53645	5.15424	0.89033
ENSG00000075292	ZNF638	1456.39	1417.08	1475.53	1458.56	1426.01	1489.52
ENSG00000075303	SLC25A40	194.4	180.065	161.483	197.027	182.976	204.776
ENSG00000075336	TIMM21	180.438	172.563	187.369	151.272	158.063	139.782
ENSG00000075340	ADD2	4611.9	4758.6	4663.28	5059.22	5076.93	5275.2
ENSG00000075391	RASAL2	1680.86	1537.12	1671.53	1397.87	1379.62	1456.58
ENSG00000075399	VPS9D1	412.429	412.65	379.669	399.657	390.863	383.732
ENSG00000075407	ZNF37A	170.771	188.506	154.087	198.895	175.244	182.518
ENSG00000075413	MARK3	1295.28	1240.76	1280.77	1252.2	1275.67	1240.23
ENSG00000075415	SLC25A3	3134.03	3036.73	3145.83	3088.01	3225.7	3247.03
ENSG00000075420	FNDC3B	34.3691	33.7622	30.8173	29.8809	37.7978	26.7099
ENSG00000075426	FOSL2	48.3315	48.7677	53.0058	43.8876	55.8376	41.8455
ENSG00000075429	CACNG5	1329.65	1310.16	1371.99	1311.03	1343.54	1283.86
ENSG00000075461	CACNG4	2657.16	2856.66	2869.71	2975.02	2917.3	2980.82
ENSG00000075539	FRYL	392.022	405.147	436.373	386.585	382.273	382.842
ENSG00000075568	TMEM131	496.203	534.569	533.756	499.572	475.908	474.546
ENSG00000075618	FSCN1	5059.77	5273.47	5268.53	5561.59	5580.33	5545.86
ENSG00000075624	ACTB	18124.3	19294.2	18792.4	18797	18799.2	18881.2
ENSG00000075673	ATP12A	11.8144	16.8811	12.3269	2.80134	3.43616	5.34198
ENSG00000075702	WDR62	21.4807	19.6946	13.5596	14.9405	23.1941	16.0259
ENSG00000075711	DLG1	417.799	374.198	428.977	378.181	370.246	390.855
ENSG00000075785	RAB7A	2890.22	2857.6	2906.69	2882.58	2991.18	2949.66
ENSG00000075826	SEC31B	109.551	89.0948	86.2885	82.1726	75.5956	95.2653
ENSG00000075856	SART3	473.649	442.661	491.845	457.552	529.169	485.23
ENSG00000075891	PAX2	181.512	207.263	202.162	243.716	233.659	205.666
ENSG00000075914	EXOSC7	155.735	147.241	140.527	156.875	172.667	170.943
ENSG00000075945	KIFAP3	2879.48	2791.95	2831.5	2778.93	2823.67	2766.25
ENSG00000075975	MKRN2	369.468	396.706	350.085	381.916	378.837	378.39
ENSG00000076003	MCM6	156.809	135.049	139.294	109.252	128.856	133.549
ENSG00000076043	REXO2	150.365	157.557	155.319	114.855	131.433	134.44
ENSG00000076053	RBM7	222.325	215.703	199.696	225.975	229.364	198.544
ENSG00000076067	RBMS2	41.8873	40.3271	30.8173	50.4241	40.3749	53.4198
ENSG00000076108	BAZ2A	830.228	884.383	891.237	920.706	950.099	947.311
ENSG00000076201	PTPN23	724.973	759.65	771.666	815.189	781.727	734.522
ENSG00000076242	MLH1	433.91	375.136	390.764	439.81	406.326	398.868
ENSG00000076248	UNG	257.768	282.29	265.029	262.392	273.175	248.402
ENSG00000076321	KLHL20	262.064	306.674	265.029	280.134	298.946	267.989
ENSG00000076344	RGS11	518.758	506.434	521.429	296.942	304.959	293.809
ENSG00000076351	SLC46A1	107.403	94.7218	80.125	110.186	114.252	84.5813
ENSG00000076356	PLXNA2	495.129	482.988	481.983	496.77	520.578	556.456
ENSG00000076382	SPAG5	66.5901	60.9596	71.4962	28.0134	19.7579	24.0389
ENSG00000076513	ANKRD13A	481.167	479.236	468.423	460.353	506.834	491.462
ENSG00000076554	TPD52	584.274	574.896	517.731	530.387	524.874	580.495
ENSG00000076555	ACACB	32.221	28.1352	44.3769	27.0796	36.9387	28.4906
ENSG00000076604	TRAF4	508.018	489.553	533.756	617.228	621.086	608.095
ENSG00000076641	PAG1	1445.65	1502.42	1395.41	1283.01	1211.25	1269.61
ENSG00000076650	GPATCH1	138.55	138.8	119.571	132.597	140.883	122.866
ENSG00000076685	NT5C2	1367.24	1451.78	1388.01	1653.72	1675.13	1727.24
ENSG00000076706	MCAM	212.659	237.274	221.885	161.544	151.191	153.137
ENSG00000076826	CAMSAP3	1127.74	1174.18	1249.95	1270.87	1271.38	1217.08
ENSG00000076864	RAP1GAP	886.078	876.88	845.627	829.196	816.947	872.523
ENSG00000076924	XAB2	343.691	379.825	396.927	378.181	406.326	397.977
ENSG00000076928	ARHGEF1	168.623	163.184	170.112	210.1	219.055	211.008
ENSG00000076944	STXBP2	12.8884	6.56488	19.7231	15.8742	11.1675	15.1356
ENSG00000076984	MAP2K7	436.058	486.739	428.977	469.691	530.887	465.643
ENSG00000077009	NMRK2	1.07403	1.87568	9.86154	4.6689	4.2952	4.45165
ENSG00000077044	DGKD	1171.77	1233.26	1203.11	1331.57	1218.12	1249.13
ENSG00000077063	CTTNBP2	251.324	271.974	242.841	316.551	302.382	318.738
ENSG00000077080	ACTL6B	607.903	616.161	632.372	883.355	907.147	893.891
ENSG00000077092	RARB	10.7403	4.6892	4.93077	1.86756	9.44944	6.23231
ENSG00000077097	TOP2B	3516.39	3262.75	3325.81	3209.4	3086.53	3235.46
ENSG00000077147	TM9SF3	1954.74	1920.7	1984.64	1793.79	1978.37	1883.05
ENSG00000077150	NFKB2	5.37017	3.75136	3.69808	4.6689	4.2952	11.5743
ENSG00000077152	UBE2T	150.365	165.06	135.596	189.557	170.949	177.176
ENSG00000077157	PPP1R12B	695.974	685.561	689.075	690.063	780.009	777.258
ENSG00000077232	DNAJC10	773.304	799.04	776.597	689.129	676.924	706.032
ENSG00000077235	GTF3C1	1163.18	1222.94	1152.57	1077.58	1090.98	1090.65
ENSG00000077238	IL4R	15.0365	21.5703	19.7231	10.2716	7.73136	8.01297
ENSG00000077254	USP33	1613.2	1630.9	1670.3	1670.53	1715.5	1599.92
ENSG00000077264	PAK3	1924.67	1993.85	2000.66	1943.19	2005.86	2116.31
ENSG00000077279	DCX	12373.9	12239.8	12485.9	12521	12871.9	13078.9
ENSG00000077312	SNRPA	181.512	197.884	189.835	232.511	249.981	251.963
ENSG00000077348	EXOSC5	91.2928	88.157	81.3577	84.9739	82.4679	89.9233
ENSG00000077380	DYNC1I2	2527.2	2434.63	2421.01	2714.5	2644.13	2600.65
ENSG00000077454	LRCH4	66.5901	90.0326	69.0308	70.0334	67.8642	79.2394
ENSG00000077458	FAM76B	196.548	192.257	168.879	259.591	220.773	262.647
ENSG00000077463	SIRT6	166.475	199.76	200.929	191.425	188.989	188.75
ENSG00000077514	POLD3	83.7746	94.7218	77.6597	98.0468	115.111	113.962
ENSG00000077522	ACTN2	44.0354	39.3893	29.5846	31.7485	23.1941	30.2712
ENSG00000077549	CAPZB	1650.79	1578.38	1649.34	1673.33	1708.63	1596.36
ENSG00000077585	GPR137B	18.2586	24.3838	24.6539	25.212	20.617	22.2582
ENSG00000077616	NAALAD2	354.431	370.447	375.971	465.022	427.802	466.533
ENSG00000077684	JADE1	170.771	151.93	144.225	121.391	142.601	154.917
ENSG00000077713	SLC25A43	30.0729	29.073	36.9808	18.6756	17.1808	16.9163
ENSG00000077721	UBE2A	808.747	821.548	783.993	711.54	721.594	719.387
ENSG00000077782	FGFR1	916.151	941.591	962.733	891.759	890.825	982.924
ENSG00000077942	FBLN1	90.2188	103.162	94.9174	108.318	123.702	121.085
ENSG00000077943	ITGA8	8.59227	9.3784	12.3269	5.60267	13.7446	14.2453
ENSG00000078018	MAP2	16100.8	15884.2	15630.5	14932.1	14773.8	15187.2
ENSG00000078043	PIAS2	368.393	342.312	357.481	256.789	253.417	236.828
ENSG00000078053	AMPH	851.709	980.981	961.501	983.269	1004.22	966.008
ENSG00000078061	ARAF	65.516	80.6542	80.125	79.3712	85.045	103.278
ENSG00000078070	MCCC1	166.475	140.676	139.294	159.676	145.178	170.053
ENSG00000078114	NEBL	1072.96	1065.39	1061.35	1014.08	1055.76	992.718
ENSG00000078124	ACER3	193.326	172.563	147.923	189.557	157.204	197.653
ENSG00000078140	UBE2K	1593.87	1645.91	1632.09	1703.21	1694.89	1688.07
ENSG00000078142	PIK3C3	421.021	398.582	403.091	433.274	369.387	401.539
ENSG00000078177	N4BP2	409.207	407.023	422.814	477.161	433.815	428.249
ENSG00000078237	TIGAR	83.7746	80.6542	50.5404	74.7023	88.4812	81.9103
ENSG00000078246	TULP3	91.2928	78.7786	82.5904	117.656	89.3402	122.866
ENSG00000078269	SYNJ2	8.59227	8.44056	11.0942	17.7418	13.7446	19.5873
ENSG00000078295	ADCY2	284.619	271.036	210.791	199.829	192.425	172.724
ENSG00000078304	PPP2R5C	1493.98	1466.78	1424.99	1433.35	1405.39	1413.84
ENSG00000078319	PMS2P1	107.403	124.733	156.552	132.597	114.252	152.246
ENSG00000078328	RBFOX1	1.07403	5.62704	1.23269	9.33779	11.1675	11.5743
ENSG00000078369	GNB1	10859.6	11311.3	11089.3	10964.4	10959.6	11057.9
ENSG00000078403	MLLT10	375.912	385.452	375.971	376.313	400.313	395.306
ENSG00000078487	ZCWPW1	16.1105	23.446	14.7923	24.2783	24.9122	19.5873
ENSG00000078549	ADCYAP1R1	1620.72	1696.55	1617.29	1271.81	1279.11	1328.37
ENSG00000078618	NRDC	1483.24	1463.03	1441.02	1804.06	1817.73	1690.74
ENSG00000078668	VDAC3	1858.08	1788.46	1858.9	1735.9	1757.6	1683.61
ENSG00000078674	PCM1	2343.54	2259.26	2297.74	2236.4	2279.89	2300.61
ENSG00000078687	TNRC6C	820.562	979.105	840.697	836.666	813.511	876.085
ENSG00000078699	CBFA2T2	627.236	629.291	615.114	635.904	652.012	718.496
ENSG00000078725	BRINP1	2373.61	2556.55	2329.79	2920.86	2863.18	2961.24
ENSG00000078747	ITCH	370.542	369.509	383.368	412.73	373.683	388.184
ENSG00000078804	TP53INP2	1059	1120.72	1205.57	959.925	1042.88	967.789
ENSG00000078808	SDF4	582.126	632.104	562.108	543.459	577.275	563.579
ENSG00000078814	MYH7B	3.2221	4.6892	1.23269	3.73512	4.2952	3.56132
ENSG00000078902	TOLLIP	524.128	621.788	562.108	508.91	602.187	511.049
ENSG00000078967	UBE2D4	128.884	145.365	142.992	150.338	161.5	166.492
ENSG00000079101	CLUL1	19.3326	18.7568	18.4904	12.1391	16.3218	12.4646
ENSG00000079102	RUNX1T1	2388.65	2364.29	2414.85	2860.17	2791.88	2825.02
ENSG00000079134	THOC1	119.218	124.733	122.037	105.517	115.97	114.853
ENSG00000079150	FKBP7	233.065	172.563	207.092	185.822	176.962	206.557
ENSG00000079156	OSBPL6	330.802	282.29	353.783	296.008	294.651	306.273
ENSG00000079215	SLC1A3	4.29613	0.93784	3.69808	14.9405	10.3085	17.8066
ENSG00000079246	XRCC5	3029.85	2912.93	3062.01	3274.76	3183.6	3299.56
ENSG00000079257	LXN	21.4807	30.0109	28.3519	12.1391	18.8989	11.5743
ENSG00000079277	MKNK1	157.883	177.252	171.344	240.915	215.619	222.582
ENSG00000079308	TNS1	35.4431	29.073	16.025	25.212	21.476	29.3809
ENSG00000079313	REXO1	526.276	526.128	555.945	549.996	584.147	566.25
ENSG00000079332	SAR1A	878.559	730.577	714.962	740.487	743.929	765.684
ENSG00000079335	CDC14A	13.9624	16.8811	8.62885	11.2053	6.87232	10.684
ENSG00000079337	RAPGEF3	33.295	34.7001	35.7481	36.4174	32.6435	36.5035
ENSG00000079387	SENP1	190.104	201.636	188.602	219.438	224.21	214.569
ENSG00000079432	CIC	1549.83	1658.1	1489.09	1706.01	1649.36	1750.39
ENSG00000079435	LIPE	115.996	127.546	130.665	148.471	129.715	126.427
ENSG00000079459	FDFT1	2966.48	2974.83	2846.29	3678.16	3726.52	3659.26
ENSG00000079462	PAFAH1B3	1297.43	1312.04	1314.05	1541.67	1518.78	1455.69
ENSG00000079482	OPHN1	288.915	261.657	316.802	239.047	314.409	249.292
ENSG00000079616	KIF22	169.697	183.817	184.904	202.63	194.143	193.202
ENSG00000079689	SCGN	5.37017	6.56488	3.69808	10.2716	20.617	8.01297
ENSG00000079691	CARMIL1	56.9238	38.4514	36.9808	46.689	42.093	52.5295
ENSG00000079739	PGM1	228.769	189.444	204.627	176.484	158.922	149.575
ENSG00000079785	DDX1	1892.45	1780.96	1835.48	1880.63	1913.94	1859.9
ENSG00000079805	DNM2	598.237	619.912	607.718	593.884	585.866	633.915
ENSG00000079819	EPB41L2	67.6641	67.5245	59.1693	66.2983	60.9919	52.5295
ENSG00000079841	RIMS1	1113.77	1148.85	1189.55	987.938	1040.3	1035.45
ENSG00000079950	STX7	2647.49	2809.77	2800.68	2704.22	2831.4	2856.18
ENSG00000079974	RABL2B	345.839	370.447	308.173	342.697	288.638	319.628
ENSG00000079999	KEAP1	614.347	599.28	569.504	630.301	585.007	617.889
ENSG00000080031	PTPRH	122.44	127.546	115.873	43.8876	41.2339	42.7358
ENSG00000080189	SLC35C2	313.618	327.306	345.154	322.154	313.55	283.125
ENSG00000080200	CRYBG3	48.3315	61.8974	57.9366	57.8943	57.5557	56.9811
ENSG00000080224	EPHA6	414.577	387.328	408.021	282.935	312.691	316.067
ENSG00000080298	RFX3	152.513	152.868	155.319	241.849	244.827	272.441
ENSG00000080345	RIF1	409.207	416.401	409.254	310.948	317.845	324.97
ENSG00000080371	RAB21	878.559	829.988	878.91	732.083	757.674	779.039
ENSG00000080493	SLC4A4	33.295	28.1352	36.9808	28.9472	29.2074	25.8196
ENSG00000080503	SMARCA2	883.93	814.983	764.27	780.639	810.075	850.265
ENSG00000080546	SESN1	190.104	170.687	193.533	192.358	174.385	170.943
ENSG00000080561	MID2	158.957	174.438	167.646	126.994	146.037	167.382
ENSG00000080603	SRCAP	53.7017	55.3326	43.1443	41.0863	37.7978	55.2004
ENSG00000080608	PUM3	94.5149	99.411	114.64	109.252	99.6487	101.498
ENSG00000080644	CHRNA3	294.285	283.228	287.217	262.392	257.712	282.235
ENSG00000080709	KCNN2	4.29613	7.50272	3.69808	7.47023	2.57712	8.01297
ENSG00000080802	CNOT4	335.098	326.368	337.758	316.551	339.321	340.106
ENSG00000080815	PSEN1	557.423	569.269	567.039	567.738	563.53	528.856
ENSG00000080819	CPOX	124.588	127.546	122.037	110.186	101.367	109.511
ENSG00000080822	CLDND1	625.087	584.274	601.554	592.016	587.584	544.882
ENSG00000080823	MOK	135.328	135.987	131.898	167.146	168.372	166.492
ENSG00000080824	HSP90AA1	21489.3	20718.8	21033.4	19431	19020.9	19199.1
ENSG00000080839	RBL1	28.9989	20.6325	44.3769	28.0134	33.5026	25.8196
ENSG00000080845	DLGAP4	1585.27	1633.72	1629.62	2328.85	2171.65	2336.23
ENSG00000080854	IGSF9B	1169.62	1163.86	1198.18	1024.36	974.152	1030.11
ENSG00000080947	CROCCP3	96.663	116.292	115.873	113.921	128.856	118.414
ENSG00000081014	AP4E1	165.401	169.749	178.74	154.074	135.728	153.137
ENSG00000081019	RSBN1	506.944	542.072	608.95	541.592	572.121	616.108
ENSG00000081026	MAGI3	1597.09	1649.66	1738.1	1552.87	1628.74	1633.76
ENSG00000081059	TCF7	36.5171	40.3271	36.9808	30.8147	30.9255	38.2842
ENSG00000081087	OSTM1	694.9	692.126	596.623	614.427	591.02	609.876
ENSG00000081138	CDH7	468.279	484.863	495.543	549.062	511.988	558.237
ENSG00000081148	IMPG2	26.8508	29.073	27.1192	28.9472	24.9122	45.4068
ENSG00000081154	PCNP	1190.03	1122.59	1164.89	1212.05	1269.66	1212.63
ENSG00000081177	EXD2	310.396	315.114	316.802	330.558	330.731	343.667
ENSG00000081181	ARG2	745.379	806.542	771.666	719.01	726.748	694.457
ENSG00000081189	MEF2C	151.439	156.619	167.646	130.729	143.46	137.111
ENSG00000081307	UBA5	474.723	480.174	437.606	451.949	497.384	450.507
ENSG00000081320	STK17B	11.8144	5.62704	22.1885	11.2053	7.73136	5.34198
ENSG00000081377	CDC14B	98.8111	106.914	72.7289	94.3117	82.4679	83.691
ENSG00000081386	ZNF510	412.429	404.209	396.927	428.605	406.326	415.784
ENSG00000081665	ZNF506	293.211	307.612	295.846	355.77	292.074	359.693
ENSG00000081692	JMJD4	128.884	118.168	140.527	105.517	101.367	110.401
ENSG00000081721	DUSP12	267.434	255.093	258.866	311.882	298.946	306.273
ENSG00000081760	AACS	436.058	345.125	419.116	396.856	414.057	441.604
ENSG00000081791	DELE1	293.211	294.482	250.237	279.2	288.638	267.989
ENSG00000081803	CADPS2	23.6287	25.3217	18.4904	18.6756	30.0664	28.4906
ENSG00000081818	PCDHB4	37.5912	28.1352	19.7231	19.6094	21.476	32.9422
ENSG00000081842	PCDHA6	9.6663	1.87568	3.69808	0.933779	6.01328	5.34198
ENSG00000081853	PCDHGA2	16.1105	9.3784	16.025	19.6094	12.8856	17.8066
ENSG00000081870	HSPB11	150.365	158.495	128.2	141.001	147.755	146.904
ENSG00000081913	PHLPP1	171.845	147.241	191.067	187.69	167.513	192.311
ENSG00000082014	SMARCD3	1650.79	1695.61	1632.09	1690.14	1723.24	1613.28
ENSG00000082068	WDR70	236.287	259.782	225.583	231.577	248.263	242.17
ENSG00000082146	STRADB	405.985	417.339	391.996	399.657	382.273	392.635
ENSG00000082153	BZW1	1995.55	1904.75	1995.73	2127.15	2034.21	2123.44
ENSG00000082196	C1QTNF3	9.6663	6.56488	8.62885	16.808	17.1808	13.3549
ENSG00000082212	ME2	530.573	500.807	507.87	440.744	438.97	473.655
ENSG00000082213	C5orf22	514.462	477.361	507.87	556.532	516.283	551.114
ENSG00000082258	CCNT2	588.57	625.539	642.233	664.851	624.522	604.534
ENSG00000082269	FAM135A	518.758	475.485	496.775	439.81	458.728	504.817
ENSG00000082293	COL19A1	12.8884	7.50272	14.7923	5.60267	2.57712	9.79363
ENSG00000082397	EPB41L3	2017.03	2004.16	2128.86	3084.27	3093.4	3038.7
ENSG00000082438	COBLL1	2.14807	7.50272	6.16347	1.86756	2.57712	6.23231
ENSG00000082458	DLG3	671.271	709.945	718.66	811.454	744.788	779.929
ENSG00000082482	KCNK2	27.9249	24.3838	25.8866	40.1525	34.3616	41.8455
ENSG00000082497	SERTAD4	411.355	410.774	399.393	390.32	407.185	414.003
ENSG00000082512	TRAF5	30.0729	35.6379	30.8173	56.0267	42.093	56.0908
ENSG00000082515	MRPL22	142.846	147.241	162.715	132.597	121.125	116.633
ENSG00000082516	GEMIN5	236.287	206.325	276.123	244.65	234.518	227.034
ENSG00000082556	OPRK1	351.209	345.125	290.916	329.624	317.845	305.383
ENSG00000082641	NFE2L1	2107.25	2088.57	2109.14	2587.5	2583.99	2687.91
ENSG00000082684	SEMA5B	351.209	383.577	342.689	349.233	301.523	313.396
ENSG00000082701	GSK3B	2324.21	2246.13	2356.91	2552.95	2463.73	2569.49
ENSG00000082781	ITGB5	1.07403	2.81352	2.46539	4.6689	6.01328	6.23231
ENSG00000082805	ERC1	2117.99	2177.66	2152.28	1958.13	2072.01	2165.28
ENSG00000082898	XPO1	1844.12	1744.38	1798.5	1824.6	1797.11	1771.76
ENSG00000082996	RNF13	264.212	267.284	300.777	264.259	260.289	269.77
ENSG00000083067	TRPM3	381.282	422.028	399.393	355.77	297.228	293.809
ENSG00000083093	PALB2	162.179	138.8	136.829	161.544	131.433	137.111
ENSG00000083097	DOP1A	655.16	692.126	679.214	596.685	599.61	685.554
ENSG00000083099	LYRM2	592.866	587.088	575.668	525.718	500.821	523.514
ENSG00000083123	BCKDHB	126.736	124.733	149.156	143.802	160.641	125.537
ENSG00000083168	KAT6A	1197.55	1289.53	1205.57	1213.91	1154.55	1262.49
ENSG00000083223	TUT7	337.247	329.182	326.664	269.862	301.523	300.041
ENSG00000083290	ULK2	1424.17	1506.17	1482.93	1311.03	1278.25	1463.7
ENSG00000083312	TNPO1	3466.98	3260.87	3477.43	2995.56	3043.58	3087.66
ENSG00000083444	PLOD1	339.395	359.193	359.946	297.876	325.576	307.164
ENSG00000083454	P2RX5	40.8133	49.7055	34.5154	59.7619	41.2339	51.6391
ENSG00000083457	ITGAE	100.959	79.7164	96.1501	95.2455	91.0583	103.278
ENSG00000083520	DIS3	645.494	666.804	636.07	687.261	653.73	683.773
ENSG00000083535	PIBF1	115.996	116.292	117.106	107.385	124.561	118.414
ENSG00000083544	TDRD3	136.402	132.235	147.923	144.736	167.513	154.917
ENSG00000083635	NUFIP1	152.513	165.998	199.696	182.087	182.976	195.873
ENSG00000083642	PDS5B	602.533	611.472	595.391	740.487	769.7	780.819
ENSG00000083720	OXCT1	1737.79	1603.71	1653.04	1480.04	1445.76	1443.22
ENSG00000083750	RRAGB	1126.66	1104.78	1178.45	1006.61	1017.1	1068.4
ENSG00000083799	CYLD	954.816	935.964	880.143	761.03	865.054	792.394
ENSG00000083807	SLC27A5	39.7392	41.265	25.8866	34.5498	35.2207	40.0648
ENSG00000083812	ZNF324	273.879	246.652	218.187	246.518	204.452	215.46
ENSG00000083814	ZNF671	196.548	181.003	139.294	156.875	176.962	157.588
ENSG00000083817	ZNF416	89.1448	101.287	99.8481	92.4441	126.279	110.401
ENSG00000083828	ZNF586	47.2575	39.3893	41.9116	49.4903	48.9653	56.0908
ENSG00000083838	ZNF446	162.179	178.19	149.156	178.352	133.151	141.562
ENSG00000083844	ZNF264	170.771	168.811	172.577	145.67	194.143	189.64
ENSG00000083845	RPS5	1577.76	1672.17	1522.38	1671.46	1645.06	1642.66
ENSG00000083857	FAT1	427.465	427.655	488.146	236.246	250.84	289.357
ENSG00000083896	YTHDC1	920.447	874.067	931.916	945.918	865.913	972.24
ENSG00000083937	CHMP2B	381.282	340.436	385.833	328.69	302.382	303.602
ENSG00000084070	SMAP2	1300.65	1238.89	1212.97	1225.12	1340.96	1281.18
ENSG00000084072	PPIE	183.66	159.433	176.275	176.484	181.258	174.505
ENSG00000084073	ZMPSTE24	387.726	347.001	325.431	392.187	398.595	386.403
ENSG00000084090	STARD7	1423.09	1514.61	1491.56	1551.94	1528.23	1529.59
ENSG00000084092	NOA1	211.585	225.082	193.533	189.557	246.545	183.408
ENSG00000084093	REST	9.6663	12.1919	7.39616	7.47023	6.01328	5.34198
ENSG00000084112	SSH1	497.277	490.49	463.493	491.168	533.464	487.01
ENSG00000084207	GSTP1	1077.26	1120.72	1146.4	1029.96	1005.08	946.421
ENSG00000084234	APLP2	3315.54	3410.92	3323.34	3260.76	3155.26	3335.18
ENSG00000084444	FAM234B	990.259	939.716	1031.76	924.441	956.112	952.653
ENSG00000084453	SLCO1A2	47.2575	50.6434	43.1443	47.6227	56.6967	57.8714
ENSG00000084463	WBP11	1086.92	1178.86	1161.2	1112.13	1194.93	1112.02
ENSG00000084623	EIF3I	789.415	796.226	774.131	804.918	761.969	758.561
ENSG00000084628	NKAIN1	2087.92	2215.18	2180.63	2680.88	2636.39	2678.11
ENSG00000084636	COL16A1	8.59227	11.2541	16.025	8.40401	6.87232	10.684
ENSG00000084652	TXLNA	477.945	503.62	431.443	380.048	386.568	412.223
ENSG00000084674	APOB	3.2221	4.6892	2.46539	1.86756	2.57712	1.78066
ENSG00000084676	NCOA1	1034.29	982.856	965.199	803.984	829.833	880.536
ENSG00000084693	AGBL5	459.686	513.936	448.7	537.857	538.618	552.004
ENSG00000084710	EFR3B	3324.13	3526.28	3573.58	3033.85	3028.12	3063.62
ENSG00000084731	KIF3C	7269.06	7677.16	7415.88	7671	7657.49	7683.55
ENSG00000084733	RAB10	2984.74	3152.08	3044.75	2976.89	3114.02	3081.43
ENSG00000084734	GCKR	4.29613	4.6892	3.69808	2.80134	7.73136	0.89033
ENSG00000084754	HADHA	911.854	893.762	869.049	947.786	986.178	971.35
ENSG00000084764	MAPRE3	1778.6	1894.44	1934.1	1850.75	1952.6	1839.42
ENSG00000084774	CAD	310.396	301.985	314.337	321.22	346.193	315.177
ENSG00000085063	CD59	766.86	769.967	730.987	790.911	749.942	757.671
ENSG00000085117	CD82	7.51823	3.75136	3.69808	7.47023	6.87232	2.67099
ENSG00000085185	BCORL1	376.986	435.158	408.021	367.909	363.374	390.855
ENSG00000085224	ATRX	1887.08	1860.67	1915.6	1706.95	1815.15	1890.17
ENSG00000085231	AK6	94.5149	71.2758	91.2193	98.0468	103.085	110.401
ENSG00000085274	MYNN	194.4	193.195	191.067	206.365	216.478	195.873
ENSG00000085365	SCAMP1	2042.81	2094.2	2085.72	2041.24	2072.01	2161.72
ENSG00000085377	PREP	612.199	607.72	620.045	688.195	629.677	650.831
ENSG00000085382	HACE1	146.069	105.976	102.314	97.113	105.662	113.072
ENSG00000085415	SEH1L	281.397	258.844	309.406	283.869	292.074	268.88
ENSG00000085433	WDR47	1995.55	1885.06	1999.43	2152.36	2137.29	2160.83
ENSG00000085449	WDFY1	413.503	385.452	356.248	388.452	428.661	405.99
ENSG00000085465	OVGP1	36.5171	31.8866	23.4212	29.8809	33.5026	27.6002
ENSG00000085491	SLC25A24	309.322	271.036	298.312	271.73	275.752	314.286
ENSG00000085511	MAP3K4	250.25	228.833	232.979	212.902	206.17	186.969
ENSG00000085514	PILRA	26.8508	19.6946	28.3519	16.808	12.8856	21.3679
ENSG00000085552	IGSF9	106.329	124.733	112.175	184.888	216.478	224.363
ENSG00000085563	ABCB1	8.59227	11.2541	11.0942	19.6094	8.5904	9.79363
ENSG00000085644	ZNF213	379.134	367.633	350.085	348.3	365.092	388.184
ENSG00000085662	AKR1B1	983.815	1003.49	1005.88	937.514	990.474	982.924
ENSG00000085719	CPNE3	332.95	322.617	341.456	321.22	342.757	365.035
ENSG00000085721	RRN3	545.609	653.675	594.158	665.785	677.783	761.232
ENSG00000085733	CTTN	1179.29	1160.11	1184.62	1184.97	1235.3	1276.73
ENSG00000085741	WNT11	8.59227	7.50272	7.39616	10.2716	10.3085	6.23231
ENSG00000085760	MTIF2	226.621	251.341	245.306	216.637	244.827	284.906
ENSG00000085788	DDHD2	969.852	905.954	960.268	1032.76	1057.48	1032.78
ENSG00000085831	TTC39A	148.217	153.806	159.017	150.338	131.433	132.659
ENSG00000085832	EPS15	1578.83	1701.24	1644.41	1556.61	1495.59	1509.11
ENSG00000085840	ORC1	13.9624	8.44056	8.62885	6.53645	5.15424	5.34198
ENSG00000085871	MGST2	31.147	30.9487	36.9808	21.4769	32.6435	21.3679
ENSG00000085872	CHERP	688.455	668.68	680.447	671.387	658.025	681.993
ENSG00000085978	ATG16L1	340.469	319.803	283.519	308.147	314.409	298.26
ENSG00000085982	USP40	115.996	103.162	91.2193	109.252	85.045	111.291
ENSG00000085998	POMGNT1	819.488	905.954	862.885	763.831	782.586	696.238
ENSG00000086015	MAST2	1151.36	1259.52	1177.22	1001.94	1024.84	1024.77
ENSG00000086061	DNAJA1	5167.18	4842.07	4821.06	5594.27	5528.78	5550.32
ENSG00000086062	B4GALT1	49.4055	65.6488	56.7039	61.6294	54.9786	63.2134
ENSG00000086065	CHMP5	794.785	741.832	772.899	701.268	749.942	774.587
ENSG00000086102	NFX1	428.539	419.215	435.141	500.506	498.243	513.72
ENSG00000086189	DIMT1	95.589	82.5299	98.6154	100.848	97.0716	97.046
ENSG00000086200	IPO11	175.067	146.303	129.433	139.133	140.024	147.795
ENSG00000086232	EIF2AK1	1100.88	1130.1	1095.86	1145.75	1151.97	1200.16
ENSG00000086288	NME8	2.14807	4.6892	0	2.80134	6.01328	7.12264
ENSG00000086289	EPDR1	100.959	127.546	112.175	69.0997	67.8642	89.033
ENSG00000086300	SNX10	857.079	897.513	775.364	802.116	719.876	776.368
ENSG00000086475	SEPHS1	673.419	636.793	616.347	647.109	706.131	714.045
ENSG00000086504	MRPL28	349.061	317.928	324.198	444.479	423.507	413.113
ENSG00000086506	HBQ1	12.8884	18.7568	8.62885	29.8809	34.3616	33.8325
ENSG00000086544	ITPKC	175.067	221.33	223.117	238.114	204.452	203.886
ENSG00000086570	FAT2	11.8144	11.2541	8.62885	7.47023	12.0266	16.0259
ENSG00000086589	RBM22	622.939	633.98	668.12	702.202	656.307	679.322
ENSG00000086598	TMED2	976.296	977.229	989.853	954.322	965.561	904.575
ENSG00000086619	ERO1B	122.44	129.422	150.389	96.1792	119.407	122.866
ENSG00000086666	ZFAND6	679.863	657.426	664.422	691.93	670.052	713.154
ENSG00000086712	TXLNG	269.582	253.217	262.564	241.849	280.047	282.235
ENSG00000086717	PPEF1	19.3326	15.9433	24.6539	21.4769	36.0797	29.3809
ENSG00000086758	HUWE1	2719.45	2871.67	2830.26	2144.89	2036.78	2110.97
ENSG00000086827	ZW10	113.848	117.23	124.502	116.722	110.816	88.1427
ENSG00000086848	ALG9	186.882	164.122	149.156	155.941	187.271	180.737
ENSG00000086967	MYBPC2	2.14807	5.62704	3.69808	5.60267	7.73136	2.67099
ENSG00000087008	ACOX3	160.031	152.868	171.344	190.491	159.782	163.821
ENSG00000087053	MTMR2	852.783	858.124	876.445	828.262	871.067	914.369
ENSG00000087074	PPP1R15A	787.267	724.95	776.597	723.679	660.602	755.89
ENSG00000087076	HSD17B14	17.1845	21.5703	29.5846	12.1391	12.8856	11.5743
ENSG00000087077	TRIP6	8.59227	10.3162	8.62885	5.60267	14.6037	12.4646
ENSG00000087085	ACHE	2183.51	2256.44	2220.08	2207.45	2155.33	2222.26
ENSG00000087086	FTL	3584.05	3600.37	3839.84	3596.92	3586.49	3490.98
ENSG00000087087	SRRT	697.048	721.199	664.422	772.235	735.339	732.741
ENSG00000087088	BAX	168.623	152.868	170.112	152.206	156.345	171.834
ENSG00000087095	NLK	1874.19	1786.59	1789.87	1851.68	1852.09	1842.09
ENSG00000087111	PIGS	713.158	675.245	740.849	736.752	682.078	659.734
ENSG00000087116	ADAMTS2	173.993	165.06	188.602	110.186	127.138	109.511
ENSG00000087152	ATXN7L3	1957.96	2090.45	2136.26	2257.88	2225.77	2211.58
ENSG00000087157	PGS1	422.095	388.266	431.443	401.525	421.789	423.797
ENSG00000087191	PSMC5	916.151	827.175	941.777	968.329	956.971	970.46
ENSG00000087206	UIMC1	168.623	170.687	149.156	192.358	224.21	186.079
ENSG00000087245	MMP2	119.218	126.608	136.829	155.007	172.667	170.053
ENSG00000087250	MT3	16.1105	17.819	20.9558	16.808	19.7579	16.0259
ENSG00000087253	LPCAT2	44.0354	48.7677	30.8173	76.5699	72.1594	69.4457
ENSG00000087258	GNAO1	4866.45	4898.34	4856.81	5004.12	4701.53	4905.72
ENSG00000087263	OGFOD1	469.353	459.542	438.839	470.625	439.829	437.152
ENSG00000087266	SH3BP2	555.275	634.918	610.183	660.182	632.254	660.625
ENSG00000087269	NOP14	177.216	209.138	161.483	209.167	192.425	202.105
ENSG00000087274	ADD1	3048.11	3250.55	3089.13	3312.11	3319.33	3301.34
ENSG00000087299	L2HGDH	107.403	111.603	114.64	104.583	125.42	111.291
ENSG00000087301	TXNDC16	814.117	820.61	822.206	812.388	769.7	792.394
ENSG00000087302	RTRAF	571.386	521.439	528.825	604.155	556.658	602.753
ENSG00000087338	GMCL1	100.959	93.784	93.6847	93.3779	89.3402	80.1297
ENSG00000087365	SF3B2	1810.82	1889.75	1902.05	1928.25	2002.42	2030.84
ENSG00000087448	KLHL42	1774.3	1780.96	1860.13	1673.33	1654.51	1676.49
ENSG00000087460	GNAS	24643.7	26143.2	25288.7	27038.5	27057.2	27048.2
ENSG00000087470	DNM1L	1730.27	1678.73	1739.33	1686.41	1679.42	1749.5
ENSG00000087494	PTHLH	5.37017	8.44056	7.39616	2.80134	3.43616	1.78066
ENSG00000087495	PHACTR3	280.323	270.098	289.683	318.419	313.55	351.68
ENSG00000087502	ERGIC2	267.434	256.03	271.192	288.538	227.646	240.389
ENSG00000087586	AURKA	10.7403	13.1298	8.62885	8.40401	10.3085	18.6969
ENSG00000087842	PIR	28.9989	34.7001	29.5846	27.0796	28.3483	19.5873
ENSG00000087884	AAMDC	19.3326	13.1298	11.0942	18.6756	12.8856	16.0259
ENSG00000087903	RFX2	11.8144	11.2541	6.16347	5.60267	22.3351	9.79363
ENSG00000087995	METTL2A	321.136	340.436	309.406	313.75	303.241	349.009
ENSG00000088035	ALG6	102.033	100.349	98.6154	99.9144	89.3402	106.84
ENSG00000088038	CNOT3	381.282	398.582	406.789	369.777	408.903	372.158
ENSG00000088179	PTPN4	312.544	302.922	302.01	253.054	294.651	277.783
ENSG00000088205	DDX18	484.389	518.626	474.587	514.512	494.807	525.295
ENSG00000088247	KHSRP	1593.87	1776.27	1720.84	1735.9	1647.64	1785.11
ENSG00000088256	GNA11	711.01	827.175	763.037	885.223	801.485	875.194
ENSG00000088280	ASAP3	117.07	120.981	136.829	171.815	172.667	177.176
ENSG00000088298	EDEM2	76.2564	83.4678	99.8481	84.9739	79.0317	72.1167
ENSG00000088305	DNMT3B	22.5547	23.446	24.6539	35.4836	30.0664	30.2712
ENSG00000088325	TPX2	27.9249	31.8866	38.2135	60.6956	44.6701	43.6262
ENSG00000088340	FER1L4	55.8497	98.4732	86.2885	53.2254	42.093	40.9552
ENSG00000088356	PDRG1	327.58	365.758	334.06	368.843	388.286	356.132
ENSG00000088367	EPB41L1	5937.26	6105.34	6025.4	6023.81	6007.27	5980.35
ENSG00000088387	DOCK9	194.4	193.195	197.231	155.007	143.46	161.15
ENSG00000088448	ANKRD10	454.316	450.163	493.077	475.294	554.081	495.914
ENSG00000088451	TGDS	11.8144	16.8811	25.8866	13.0729	13.7446	16.9163
ENSG00000088538	DOCK3	1180.36	1181.68	1179.69	1110.26	1068.65	1067.51
ENSG00000088543	C3orf18	291.063	266.347	313.104	257.723	296.369	285.796
ENSG00000088682	COQ9	247.028	235.398	208.325	214.769	225.928	202.105
ENSG00000088727	KIF9	35.4431	25.3217	41.9116	39.2187	20.617	24.9292
ENSG00000088756	ARHGAP28	100.959	96.5975	99.8481	97.113	136.587	167.382
ENSG00000088766	CRLS1	33.295	21.5703	14.7923	14.9405	34.3616	27.6002
ENSG00000088808	PPP1R13B	545.609	552.388	599.089	619.096	638.267	557.346
ENSG00000088812	ATRN	1631.46	1710.62	1720.84	1453.89	1431.16	1503.77
ENSG00000088826	SMOX	77.3304	70.338	86.2885	75.6361	57.5557	61.4328
ENSG00000088832	FKBP1A	1224.4	1146.98	1111.89	1105.59	1144.24	1187.7
ENSG00000088833	NSFL1C	1108.4	1168.55	1131.61	1165.36	1134.79	1159.21
ENSG00000088854	C20orf194	1502.57	1430.21	1461.97	1408.14	1304.02	1359.53
ENSG00000088876	ZNF343	45.1094	30.9487	67.7981	41.0863	57.5557	59.6521
ENSG00000088881	EBF4	191.178	250.403	208.325	259.591	278.329	308.944
ENSG00000088882	CPXM1	660.531	665.866	668.12	384.717	420.93	406.881
ENSG00000088888	MAVS	264.212	328.244	319.267	308.147	320.422	279.564
ENSG00000088899	LZTS3	1404.84	1531.49	1386.78	1231.65	1228.43	1194.82
ENSG00000088930	XRN2	790.489	787.786	811.112	993.541	948.381	965.118
ENSG00000088970	KIZ	108.477	137.862	128.2	127.928	123.702	128.207
ENSG00000088986	DYNLL1	1692.68	1663.73	1694.95	1691.07	1635.61	1626.63
ENSG00000088992	TESC	15.0365	9.3784	12.3269	11.2053	8.5904	14.2453
ENSG00000089006	SNX5	152.513	137.862	130.665	178.352	170.09	166.492
ENSG00000089009	RPL6	3372.47	3451.25	3262.94	3554.9	3609.69	3571.11
ENSG00000089022	MAPKAPK5	419.947	471.734	446.235	517.314	466.459	500.365
ENSG00000089048	ESF1	210.511	200.698	193.533	183.954	164.077	192.311
ENSG00000089050	RBBP9	366.245	394.831	398.16	403.393	385.709	387.293
ENSG00000089053	ANAPC5	763.638	761.526	740.849	718.076	791.176	746.096
ENSG00000089057	SLC23A2	1080.48	1116.03	1090.93	1105.59	1132.22	1181.47
ENSG00000089060	SLC8B1	13.9624	15.0054	12.3269	19.6094	18.0398	16.9163
ENSG00000089063	TMEM230	543.461	496.117	544.85	566.804	565.249	576.043
ENSG00000089091	DZANK1	109.551	150.054	141.76	154.074	156.345	138.891
ENSG00000089094	KDM2B	651.938	686.499	671.818	713.407	735.339	743.425
ENSG00000089101	CFAP61	12.8884	12.1919	14.7923	16.808	9.44944	16.0259
ENSG00000089116	LHX5	3.2221	9.3784	6.16347	35.4836	48.9653	34.7229
ENSG00000089123	TASP1	68.7381	46.892	60.402	52.2916	41.2339	57.8714
ENSG00000089154	GCN1	774.378	804.667	804.949	725.546	726.748	711.374
ENSG00000089157	RPLP0	3810.67	3815.13	3981.6	3932.14	4016.87	3960.19
ENSG00000089159	PXN	343.691	404.209	373.506	366.975	402.031	356.132
ENSG00000089163	SIRT4	33.295	15.9433	32.05	23.3445	25.7712	24.9292
ENSG00000089169	RPH3A	701.344	689.312	710.031	589.215	610.778	619.67
ENSG00000089177	KIF16B	27.9249	23.446	25.8866	27.0796	21.476	32.0519
ENSG00000089195	TRMT6	271.73	271.974	272.425	304.412	280.906	293.809
ENSG00000089199	CHGB	2485.31	2505.91	2480.18	2156.1	2255.84	2200.01
ENSG00000089220	PEBP1	4057.7	3804.82	3927.36	3763.13	3818.43	3819.51
ENSG00000089225	TBX5	45.1094	42.2028	33.2827	51.3579	51.5424	55.2004
ENSG00000089234	BRAP	241.658	217.579	256.4	262.392	232.8	197.653
ENSG00000089248	ERP29	827.006	727.764	823.439	655.513	700.118	690.006
ENSG00000089250	NOS1	3.2221	3.75136	8.62885	0	0	1.78066
ENSG00000089280	FUS	3210.29	3177.4	3360.32	3638	3625.15	3311.14
ENSG00000089289	IGBP1	485.463	508.309	494.31	496.77	511.129	520.843
ENSG00000089327	FXYD5	3.2221	2.81352	6.16347	3.73512	8.5904	4.45165
ENSG00000089335	ZNF302	350.135	340.436	334.06	349.233	355.643	400.648
ENSG00000089351	GRAMD1A	1103.03	1133.85	1177.22	1226.99	1242.17	1196.6
ENSG00000089486	CDIP1	538.091	537.382	541.152	723.679	767.123	733.632
ENSG00000089505	CMTM1	32.221	54.3947	36.9808	42.0201	37.7978	27.6002
ENSG00000089558	KCNH4	25.7768	15.9433	16.025	23.3445	25.7712	36.5035
ENSG00000089597	GANAB	1765.71	1802.53	1787.4	1727.49	1749.01	1770.87
ENSG00000089639	GMIP	421.021	428.593	478.285	547.195	517.142	535.088
ENSG00000089682	RBM41	183.66	165.06	168.879	175.55	201.874	193.202
ENSG00000089692	LAG3	15.0365	27.1974	27.1192	16.808	19.7579	16.9163
ENSG00000089693	MLF2	1986.96	2072.63	2069.69	2120.61	2020.46	2111.86
ENSG00000089723	OTUB2	135.328	131.298	138.062	205.431	168.372	202.105
ENSG00000089737	DDX24	2203.92	2178.6	2199.12	2463.31	2412.19	2541.89
ENSG00000089775	ZBTB25	84.8486	103.162	85.0558	113.921	104.803	103.278
ENSG00000089818	NECAP1	2065.37	2022.92	2012.99	1946	2061.7	2016.6
ENSG00000089820	ARHGAP4	56.9238	36.5758	39.4462	18.6756	23.1941	28.4906
ENSG00000089847	ANKRD24	71.9602	81.5921	56.7039	80.305	78.1727	71.2264
ENSG00000089876	DHX32	272.805	281.352	267.494	284.803	310.114	264.428
ENSG00000089902	RCOR1	199.77	229.771	192.3	213.835	219.914	196.763
ENSG00000089916	GPATCH2L	1129.88	1082.27	1137.78	994.475	1026.55	1052.37
ENSG00000090006	LTBP4	307.174	298.233	330.362	334.293	329.872	311.615
ENSG00000090013	BLVRB	48.3315	49.7055	59.1693	45.7552	43.8111	43.6262
ENSG00000090020	SLC9A1	262.064	270.098	310.639	262.392	249.122	260.867
ENSG00000090054	SPTLC1	265.286	256.03	266.262	242.783	253.417	266.209
ENSG00000090060	PAPOLA	1574.53	1400.2	1553.19	1547.27	1540.26	1533.15
ENSG00000090061	CCNK	268.508	278.539	281.054	314.684	317.845	303.602
ENSG00000090097	PCBP4	2252.25	2386.8	2323.63	2548.28	2497.23	2526.76
ENSG00000090238	YPEL3	426.391	436.096	443.769	423.936	464.741	465.643
ENSG00000090263	MRPS33	444.65	442.661	445.002	568.671	519.719	506.598
ENSG00000090266	NDUFB2	436.058	406.085	384.6	373.512	429.52	374.829
ENSG00000090273	NUDC	852.783	817.797	843.162	929.11	877.939	895.672
ENSG00000090316	MAEA	693.826	746.521	735.918	829.196	850.45	811.09
ENSG00000090372	STRN4	1609.98	1717.19	1659.2	1897.44	1793.68	1785.11
ENSG00000090376	IRAK3	10.7403	8.44056	11.0942	3.73512	1.71808	3.56132
ENSG00000090432	MUL1	342.617	341.374	319.267	366.041	342.757	361.474
ENSG00000090447	TFAP4	41.8873	42.2028	34.5154	40.1525	54.1195	54.3101
ENSG00000090470	PDCD7	186.882	205.387	199.696	185.822	153.768	154.027
ENSG00000090487	SPG21	455.39	404.209	441.304	453.817	477.626	503.036
ENSG00000090520	DNAJB11	286.767	292.606	260.098	274.531	298.087	261.757
ENSG00000090530	P3H2	6.4442	11.2541	12.3269	13.0729	7.73136	10.684
ENSG00000090534	THPO	12.8884	17.819	17.2577	7.47023	4.2952	8.9033
ENSG00000090539	CHRD	239.509	251.341	204.627	211.968	201.015	209.228
ENSG00000090565	RAB11FIP3	766.86	775.594	739.616	879.62	876.221	877.865
ENSG00000090581	GNPTG	244.88	254.155	188.602	211.034	193.284	221.692
ENSG00000090612	ZNF268	186.882	203.511	197.231	207.299	215.619	201.215
ENSG00000090615	GOLGA3	664.827	677.121	660.723	705.937	707.849	681.102
ENSG00000090621	PABPC4	722.825	680.872	739.616	739.553	753.378	747.877
ENSG00000090661	CERS4	463.982	409.836	405.556	453.817	423.507	448.726
ENSG00000090674	MCOLN1	237.361	220.392	229.281	257.723	239.672	248.402
ENSG00000090686	USP48	586.422	562.704	569.504	580.811	539.477	558.237
ENSG00000090776	EFNB1	213.733	230.709	213.256	211.968	211.324	218.131
ENSG00000090857	PDPR	318.988	291.668	338.991	272.664	316.127	304.493
ENSG00000090861	AARS1	701.344	666.804	716.195	1123.34	1101.29	1091.54
ENSG00000090863	GLG1	1663.68	1714.37	1698.65	1593.03	1602.97	1555.41
ENSG00000090889	KIF4A	6.4442	7.50272	11.0942	2.80134	8.5904	7.12264
ENSG00000090905	TNRC6A	702.418	796.226	816.043	684.46	633.113	702.47
ENSG00000090924	PLEKHG2	586.422	585.212	571.97	564.936	574.698	504.817
ENSG00000090932	DLL3	376.986	410.774	400.625	339.896	334.167	328.532
ENSG00000090971	NAT14	403.837	414.525	385.833	397.79	391.722	364.145
ENSG00000090975	PITPNM2	771.156	832.802	812.345	794.646	864.195	854.717
ENSG00000090989	EXOC1	755.046	787.786	740.849	689.129	773.136	755
ENSG00000091009	RBM27	141.772	133.173	147.923	119.524	129.715	122.866
ENSG00000091010	POU4F3	5.37017	11.2541	20.9558	32.6823	26.6303	30.2712
ENSG00000091039	OSBPL8	1796.86	1921.63	1914.37	1795.66	1828.04	1876.82
ENSG00000091073	DTX2	23.6287	27.1974	27.1192	28.0134	55.8376	16.0259
ENSG00000091127	PUS7	98.8111	70.338	78.8924	64.4308	71.3004	72.1167
ENSG00000091129	NRCAM	4666.68	4526.02	4495.63	4752	4666.31	4732.99
ENSG00000091136	LAMB1	368.393	367.633	340.223	271.73	268.88	265.318
ENSG00000091140	DLD	1084.77	987.546	966.431	943.117	969.857	992.718
ENSG00000091157	WDR7	1017.11	1032.56	1033	972.064	1023.12	1090.65
ENSG00000091164	TXNL1	911.854	935.964	909.727	1063.57	1107.3	1108.46
ENSG00000091181	IL5RA	6.4442	4.6892	3.69808	1.86756	5.15424	7.12264
ENSG00000091262	ABCC6	3.2221	1.87568	6.16347	2.80134	3.43616	3.56132
ENSG00000091317	CMTM6	65.516	80.6542	66.5654	61.6294	66.1461	76.5684
ENSG00000091409	ITGA6	45.1094	55.3326	35.7481	46.689	34.3616	37.3939
ENSG00000091428	RAPGEF4	588.57	664.929	632.372	458.486	517.142	464.752
ENSG00000091436	MAP3K20	6.4442	14.0676	7.39616	5.60267	6.01328	12.4646
ENSG00000091483	FH	633.68	610.534	680.447	612.559	609.06	632.134
ENSG00000091490	SEL1L3	129.958	127.546	139.294	118.59	134.01	136.22
ENSG00000091513	TF	10.7403	11.2541	12.3269	9.33779	12.8856	9.79363
ENSG00000091527	CDV3	1619.64	1556.81	1641.95	1368.92	1407.11	1399.6
ENSG00000091536	MYO15A	62.2939	69.4002	61.6347	69.0997	58.4147	52.5295
ENSG00000091542	ALKBH5	709.936	726.826	721.125	747.023	685.514	682.883
ENSG00000091622	PITPNM3	620.791	657.426	557.177	508.91	511.129	543.101
ENSG00000091640	SPAG7	555.275	556.139	568.271	497.704	493.948	509.269
ENSG00000091651	ORC6	50.4796	27.1974	46.8423	44.8214	57.5557	31.1615
ENSG00000091656	ZFHX4	57.9978	67.5245	80.125	58.8281	38.6568	49.8585
ENSG00000091664	SLC17A6	4869.67	4863.64	4731.08	4499.88	4522.85	4608.35
ENSG00000091732	ZC3HC1	154.661	147.241	123.269	141.001	130.574	124.646
ENSG00000091844	RGS17	572.46	632.104	671.818	609.758	543.773	625.012
ENSG00000091879	ANGPT2	30.0729	23.446	25.8866	19.6094	25.7712	23.1486
ENSG00000091947	TMEM101	41.8873	51.5812	49.3077	66.2983	64.428	65.8844
ENSG00000091972	CD200	2261.91	2339.91	2291.58	2250.41	2322.85	2339.79
ENSG00000092010	PSME1	131.032	155.681	156.552	206.365	186.412	177.176
ENSG00000092020	PPP2R3C	302.877	294.482	288.45	307.213	327.294	334.764
ENSG00000092036	HAUS4	7.51823	1.87568	7.39616	10.2716	6.87232	6.23231
ENSG00000092051	JPH4	1785.04	1868.18	1904.51	1975.88	2009.3	2000.57
ENSG00000092054	MYH7	5.37017	7.50272	3.69808	9.33779	4.2952	9.79363
ENSG00000092068	SLC7A8	284.619	302.922	330.362	262.392	260.289	235.047
ENSG00000092094	OSGEP	140.698	128.484	149.156	136.332	134.01	124.646
ENSG00000092096	SLC22A17	3211.36	3188.66	3172.95	3135.63	3082.24	3056.5
ENSG00000092108	SCFD1	523.054	514.874	590.46	519.181	530.028	518.172
ENSG00000092140	G2E3	262.064	252.279	277.356	317.485	284.342	320.519
ENSG00000092148	HECTD1	1714.16	1571.82	1644.41	1403.47	1404.53	1422.75
ENSG00000092199	HNRNPC	2701.19	2715.05	2709.46	2728.5	2806.48	2768.04
ENSG00000092200	RPGRIP1	4.29613	7.50272	6.16347	1.86756	1.71808	5.34198
ENSG00000092201	SUPT16H	1493.98	1519.3	1523.61	1650.92	1724.09	1685.39
ENSG00000092203	TOX4	889.3	931.275	950.406	979.534	939.79	957.995
ENSG00000092208	GEMIN2	114.922	118.168	113.408	117.656	112.534	138.891
ENSG00000092295	TGM1	24.7028	18.7568	23.4212	14.0067	15.4627	20.4776
ENSG00000092330	TINF2	353.357	327.306	340.223	396.856	386.568	323.19
ENSG00000092421	SEMA6A	186.882	188.506	221.885	168.08	188.989	173.614
ENSG00000092439	TRPM7	219.103	197.884	187.369	192.358	172.667	209.228
ENSG00000092445	TYRO3	358.727	377.95	332.827	309.081	287.779	291.138
ENSG00000092470	WDR76	5.37017	0.93784	3.69808	1.86756	7.73136	16.0259
ENSG00000092529	CAPN3	5.37017	5.62704	7.39616	3.73512	1.71808	3.56132
ENSG00000092531	SNAP23	27.9249	34.7001	17.2577	21.4769	18.8989	22.2582
ENSG00000092607	TBX15	20.4066	29.073	30.8173	42.0201	27.4893	24.0389
ENSG00000092621	PHGDH	171.845	147.241	126.967	124.193	141.742	161.15
ENSG00000092758	COL9A3	44.0354	32.8244	39.4462	30.8147	37.7978	38.2842
ENSG00000092820	EZR	169.697	194.133	159.017	219.438	208.747	219.911
ENSG00000092841	MYL6	2220.03	2051.06	2045.04	2476.38	2471.46	2414.57
ENSG00000092847	AGO1	374.838	370.447	401.858	360.439	384.85	389.964
ENSG00000092850	TEKT2	32.221	36.5758	30.8173	46.689	49.8243	55.2004
ENSG00000092853	CLSPN	11.8144	7.50272	13.5596	6.53645	7.73136	9.79363
ENSG00000092871	RFFL	125.662	129.422	115.873	173.683	157.204	154.917
ENSG00000092929	UNC13D	24.7028	18.7568	25.8866	3.73512	4.2952	8.01297
ENSG00000092931	MFSD11	214.807	205.387	177.508	197.961	211.324	200.324
ENSG00000092964	DPYSL2	10117.4	10383.8	10140.1	12025.2	11971.6	11685.6
ENSG00000092969	TGFB2	5.37017	7.50272	9.86154	1.86756	1.71808	1.78066
ENSG00000092978	GPATCH2	155.735	178.19	165.181	154.074	167.513	155.808
ENSG00000093000	NUP50	614.347	569.269	600.322	565.87	576.416	632.134
ENSG00000093010	COMT	5.37017	6.56488	4.93077	14.9405	12.0266	16.9163
ENSG00000093072	ADA2	15.0365	15.9433	16.025	3.73512	10.3085	5.34198
ENSG00000093144	ECHDC1	622.939	626.477	617.579	564.936	552.363	574.263
ENSG00000093167	LRRFIP2	380.208	358.255	387.066	437.009	394.3	402.429
ENSG00000093183	SEC22C	583.2	576.772	663.189	587.347	577.275	580.495
ENSG00000093217	XYLB	24.7028	19.6946	24.6539	20.5431	31.7845	24.9292
ENSG00000094631	HDAC6	1372.61	1380.5	1437.32	1420.28	1437.17	1427.2
ENSG00000094804	CDC6	12.8884	11.2541	14.7923	12.1391	12.0266	8.9033
ENSG00000094841	UPRT	228.769	221.33	207.092	236.246	234.518	241.279
ENSG00000094880	CDC23	317.914	335.747	311.871	330.558	337.603	308.944
ENSG00000094914	AAAS	297.507	289.793	305.708	288.538	286.06	291.138
ENSG00000094916	CBX5	3312.32	3243.05	3198.84	3192.59	3190.48	3289.77
ENSG00000094975	SUCO	772.23	730.577	716.195	673.255	761.11	796.845
ENSG00000095002	MSH2	687.381	701.504	714.962	613.493	654.589	621.45
ENSG00000095015	MAP3K1	121.366	113.479	138.062	133.53	117.689	135.33
ENSG00000095059	DHPS	10.7403	7.50272	1.23269	13.0729	8.5904	8.9033
ENSG00000095066	HOOK2	187.956	155.681	155.319	187.69	176.103	158.479
ENSG00000095139	ARCN1	1815.12	1795.03	1740.56	1781.65	1962.91	1854.56
ENSG00000095203	EPB41L4B	388.8	397.644	367.343	370.71	361.656	370.377
ENSG00000095209	TMEM38B	36.5171	37.5136	33.2827	22.4107	36.0797	30.2712
ENSG00000095261	PSMD5	179.364	172.563	147.923	222.239	211.324	217.24
ENSG00000095319	NUP188	440.354	416.401	453.631	403.393	403.749	418.455
ENSG00000095321	CRAT	810.895	757.775	812.345	670.453	679.501	658.844
ENSG00000095370	SH2D3C	581.052	648.985	606.485	594.817	586.725	623.231
ENSG00000095380	NANS	208.362	202.573	205.86	176.484	212.183	170.943
ENSG00000095383	TBC1D2	27.9249	25.3217	22.1885	28.0134	33.5026	27.6002
ENSG00000095397	WHRN	176.141	208.2	177.508	221.306	185.553	227.034
ENSG00000095485	CWF19L1	148.217	133.173	118.339	100.848	132.292	136.22
ENSG00000095539	SEMA4G	712.084	747.459	770.433	641.506	751.66	755
ENSG00000095564	BTAF1	425.317	411.712	421.581	408.995	443.265	359.693
ENSG00000095574	IKZF5	185.808	184.754	176.275	210.1	195.002	230.595
ENSG00000095637	SORBS1	1089.07	1152.61	1071.21	1200.84	1253.34	1274.06
ENSG00000095713	CRTAC1	294.285	266.347	288.45	254.922	200.156	256.415
ENSG00000095739	BAMBI	36.5171	28.1352	35.7481	23.3445	26.6303	29.3809
ENSG00000095752	IL11	84.8486	66.5866	97.3828	92.4441	98.7896	75.678
ENSG00000095787	WAC	1412.35	1441.46	1487.86	1466.03	1548.85	1502.88
ENSG00000095794	CREM	69.8122	90.9705	87.5212	84.9739	79.8908	87.2523
ENSG00000095906	NUBP2	282.471	262.595	263.796	288.538	279.188	279.564
ENSG00000095951	HIVEP1	473.649	476.423	468.423	424.869	393.44	425.578
ENSG00000096060	FKBP5	125.662	128.484	135.596	96.1792	83.3269	109.511
ENSG00000096063	SRPK1	753.971	831.864	801.25	779.706	776.573	743.425
ENSG00000096070	BRPF3	746.453	679.934	819.741	709.672	694.105	648.16
ENSG00000096080	MRPS18A	129.958	113.479	110.942	109.252	98.7896	108.62
ENSG00000096092	TMEM14A	572.46	601.155	592.925	535.055	522.297	582.276
ENSG00000096093	EFHC1	292.137	303.86	299.544	253.988	314.409	306.273
ENSG00000096384	HSP90AB1	14309.3	14170.8	14214.2	13001	12869.3	12927.6
ENSG00000096401	CDC5L	519.832	489.553	494.31	546.261	527.451	519.062
ENSG00000096433	ITPR3	24.7028	15.9433	35.7481	11.2053	8.5904	18.6969
ENSG00000096654	ZNF184	94.5149	94.7218	97.3828	109.252	96.2125	108.62
ENSG00000096696	DSP	17.1845	14.0676	9.86154	13.0729	15.4627	15.1356
ENSG00000096717	SIRT1	277.101	290.73	300.777	372.578	322.14	352.571
ENSG00000096746	HNRNPH3	1585.27	1530.56	1491.56	1731.23	1717.22	1731.69
ENSG00000096872	IFT74	82.7006	84.4056	73.9616	76.5699	65.2871	59.6521
ENSG00000096968	JAK2	211.585	201.636	214.489	197.027	216.478	183.408
ENSG00000097007	ABL1	1144.92	1269.84	1142.71	1274.61	1312.61	1302.55
ENSG00000097021	ACOT7	2313.47	2574.37	2333.49	2562.29	2410.47	2430.6
ENSG00000097033	SH3GLB1	2627.09	2713.17	2655.22	2680.88	2644.13	2742.22
ENSG00000097046	CDC7	197.622	198.822	215.721	208.233	202.734	192.311
ENSG00000097096	SYDE2	69.8122	68.4623	33.2827	45.7552	44.6701	53.4198
ENSG00000099139	PCSK5	136.402	137.862	133.131	60.6956	95.3535	105.949
ENSG00000099194	SCD	8974.62	9009.83	9277.25	13257.8	13352.1	13541
ENSG00000099203	TMED1	41.8873	51.5812	39.4462	64.4308	50.6834	52.5295
ENSG00000099204	ABLIM1	2555.13	2430.88	2609.61	2547.35	2506.68	2492.03
ENSG00000099219	ERMP1	169.697	139.738	173.81	137.266	121.984	154.027
ENSG00000099246	RAB18	2024.55	2067	2075.86	1919.85	1913.94	1909.76
ENSG00000099250	NRP1	405.985	357.317	419.116	321.22	379.696	357.913
ENSG00000099256	PRTFDC1	128.884	129.422	109.71	153.14	154.627	127.317
ENSG00000099282	TSPAN15	54.7757	36.5758	41.9116	35.4836	47.2472	42.7358
ENSG00000099284	MACROH2A2	1308.17	1357.05	1478	1678.93	1584.93	1589.24
ENSG00000099290	WASHC2A	608.977	641.483	573.202	524.784	521.438	561.798
ENSG00000099308	MAST3	399.54	463.293	461.027	483.698	468.177	462.081
ENSG00000099326	MZF1	349.061	321.679	293.381	324.021	352.207	378.39
ENSG00000099330	OCEL1	63.368	58.1461	64.1	70.0334	52.4015	56.0908
ENSG00000099331	MYO9B	133.18	167.873	193.533	129.795	147.755	145.124
ENSG00000099338	CATSPERG	179.364	194.133	176.275	105.517	108.239	95.2653
ENSG00000099341	PSMD8	1364.02	1314.85	1380.62	1289.55	1380.48	1260.71
ENSG00000099364	FBXL19	2202.84	2335.22	2227.48	2598.71	2543.62	2592.64
ENSG00000099365	STX1B	1651.86	1774.39	1587.71	1762.97	1581.49	1733.47
ENSG00000099377	HSD3B7	20.4066	15.0054	11.0942	28.0134	29.2074	32.9422
ENSG00000099381	SETD1A	366.245	390.141	374.739	339.896	401.172	346.338
ENSG00000099385	BCL7C	252.398	255.093	235.444	304.412	318.704	317.848
ENSG00000099617	EFNA2	263.138	280.414	298.312	368.843	304.1	324.08
ENSG00000099622	CIRBP	2104.03	2020.11	2012.99	2328.85	2315.97	2270.34
ENSG00000099624	ATP5F1D	484.389	491.428	502.939	501.439	559.235	548.443
ENSG00000099625	CBARP	926.891	920.959	901.099	930.978	926.905	908.136
ENSG00000099715	PCDH11Y	6877.04	6818.1	6720.64	2857.36	2801.33	2921.17
ENSG00000099769	IGFALS	15.0365	8.44056	3.69808	1.86756	4.2952	4.45165
ENSG00000099783	HNRNPM	1427.39	1442.4	1401.57	1367.99	1421.71	1401.38
ENSG00000099785	MARCHF2	170.771	234.46	247.771	208.233	244.827	203.886
ENSG00000099795	NDUFB7	353.357	377.95	347.619	398.724	353.066	331.203
ENSG00000099797	TECR	795.859	791.537	796.32	805.851	779.15	803.078
ENSG00000099800	TIMM13	264.212	288.855	297.079	288.538	300.664	332.093
ENSG00000099804	CDC34	736.787	746.521	747.012	673.255	714.722	699.799
ENSG00000099810	MTAP	139.624	115.354	107.244	126.06	131.433	129.988
ENSG00000099812	MISP	27.9249	28.1352	18.4904	16.808	12.0266	14.2453
ENSG00000099814	CEP170B	1457.46	1522.11	1450.88	1630.38	1590.94	1597.25
ENSG00000099817	POLR2E	1068.66	1050.38	1113.12	1129.87	1102.15	1002.51
ENSG00000099821	POLRMT	311.47	354.504	380.902	380.048	371.964	422.016
ENSG00000099822	HCN2	465.056	540.196	514.033	564.936	628.818	589.398
ENSG00000099840	IZUMO4	23.6287	16.8811	19.7231	22.4107	26.6303	21.3679
ENSG00000099849	RASSF7	128.884	135.987	162.715	150.338	151.191	158.479
ENSG00000099860	GADD45B	18.2586	12.1919	17.2577	14.0067	24.0531	17.8066
ENSG00000099864	PALM	2935.33	2831.34	2873.41	3541.82	3452.48	3444.69
ENSG00000099866	MADCAM1	37.5912	24.3838	44.3769	29.8809	25.7712	32.0519
ENSG00000099875	MKNK2	456.464	467.044	510.335	489.3	468.177	477.217
ENSG00000099889	ARVCF	830.228	875.943	841.929	898.296	827.256	828.897
ENSG00000099899	TRMT2A	190.104	194.133	184.904	180.219	173.526	129.988
ENSG00000099901	RANBP1	535.943	543.947	521.429	594.817	557.517	536.869
ENSG00000099904	ZDHHC8	265.286	225.082	249.004	244.65	219.055	240.389
ENSG00000099910	KLHL22	346.913	367.633	327.896	371.644	409.762	346.338
ENSG00000099917	MED15	515.536	509.247	469.656	429.538	469.036	438.933
ENSG00000099940	SNAP29	455.39	457.666	484.448	420.201	462.164	382.842
ENSG00000099942	CRKL	769.008	703.38	739.616	733.017	776.573	816.432
ENSG00000099949	LZTR1	190.104	195.071	177.508	190.491	203.593	188.75
ENSG00000099953	MMP11	176.141	193.195	204.627	214.769	240.531	224.363
ENSG00000099954	CECR2	324.358	321.679	314.337	290.405	327.294	332.983
ENSG00000099956	SMARCB1	1054.7	1183.55	1150.1	1356.78	1348.69	1241.12
ENSG00000099957	P2RX6	5.37017	7.50272	8.62885	9.33779	6.87232	6.23231
ENSG00000099958	DERL3	1.07403	0.93784	2.46539	4.6689	2.57712	4.45165
ENSG00000099960	SLC7A4	22.5547	15.0054	22.1885	2.80134	8.5904	6.23231
ENSG00000099968	BCL2L13	412.429	406.085	399.393	460.353	450.996	427.358
ENSG00000099974	DDTL	6.4442	1.87568	4.93077	4.6689	4.2952	6.23231
ENSG00000099991	CABIN1	664.827	649.923	631.139	614.427	652.871	636.586
ENSG00000099992	TBC1D10A	67.6641	82.5299	88.7539	75.6361	78.1727	77.4587
ENSG00000099994	SUSD2	57.9978	64.711	44.3769	67.2321	80.7498	62.3231
ENSG00000099995	SF3A1	998.851	1130.1	1086	1013.15	1073.8	1062.16
ENSG00000099999	RNF215	321.136	301.047	299.544	273.597	256.853	232.376
ENSG00000100003	SEC14L2	20.4066	17.819	20.9558	26.1458	29.2074	34.7229
ENSG00000100014	SPECC1L	417.799	403.271	371.041	417.399	446.701	412.223
ENSG00000100023	PPIL2	313.618	362.944	396.927	366.975	381.414	355.242
ENSG00000100024	UPB1	5.37017	4.6892	4.93077	0.933779	0	1.78066
ENSG00000100027	YPEL1	555.275	587.088	532.523	658.314	635.69	601.863
ENSG00000100028	SNRPD3	648.716	622.726	626.208	744.222	669.192	710.483
ENSG00000100029	PES1	378.06	417.339	412.952	437.009	435.533	432.7
ENSG00000100030	MAPK1	2014.89	2122.33	1962.45	2087.93	2001.56	2104.74
ENSG00000100034	PPM1F	297.507	310.425	293.381	309.081	359.938	328.532
ENSG00000100036	SLC35E4	137.476	160.371	150.389	141.001	143.46	174.505
ENSG00000100038	TOP3B	110.625	122.857	140.527	176.484	149.473	172.724
ENSG00000100056	ESS2	338.321	350.752	321.733	358.571	315.268	342.777
ENSG00000100058	CRYBB2P1	48.3315	58.1461	43.1443	68.1659	73.0184	72.1167
ENSG00000100065	CARD10	63.368	59.0839	60.402	55.093	58.4147	62.3231
ENSG00000100068	LRP5L	7.51823	6.56488	7.39616	9.33779	9.44944	4.45165
ENSG00000100075	SLC25A1	1124.51	1151.67	1147.64	1371.72	1318.63	1257.15
ENSG00000100077	GRK3	1375.84	1358.93	1362.13	1453.89	1350.41	1489.52
ENSG00000100083	GGA1	360.875	326.368	327.896	289.472	303.241	342.777
ENSG00000100084	HIRA	172.919	139.738	167.646	135.398	139.165	140.672
ENSG00000100092	SH3BP1	13.9624	7.50272	12.3269	9.33779	11.1675	8.9033
ENSG00000100095	SEZ6L	7143.4	7255.13	7228.51	7302.15	7392.04	7654.17
ENSG00000100097	LGALS1	35.4431	30.0109	28.3519	20.5431	15.4627	16.0259
ENSG00000100099	HPS4	516.61	496.117	520.196	514.512	473.331	474.546
ENSG00000100100	PIK3IP1	112.774	122.857	120.804	136.332	140.883	137.111
ENSG00000100104	SRRD	341.543	367.633	337.758	395.922	382.273	398.868
ENSG00000100105	PATZ1	1049.33	1003.49	1019.44	1094.39	1062.63	1104.9
ENSG00000100106	TRIOBP	358.727	383.577	373.506	324.955	298.946	377.5
ENSG00000100109	TFIP11	367.319	338.56	346.387	340.829	377.978	340.106
ENSG00000100116	GCAT	65.516	52.519	59.1693	100.848	104.803	81.9103
ENSG00000100122	CRYBB1	7.51823	9.3784	8.62885	0.933779	0.85904	0
ENSG00000100124	ANKRD54	401.689	393.893	401.858	432.34	399.454	402.429
ENSG00000100129	EIF3L	1285.62	1111.34	1145.17	1326.9	1331.51	1367.55
ENSG00000100138	SNU13	1561.64	1539.93	1537.17	1551.01	1514.49	1571.43
ENSG00000100139	MICALL1	862.449	916.27	903.564	855.342	887.389	896.562
ENSG00000100142	POLR2F	273.879	274.787	268.727	303.478	301.523	280.454
ENSG00000100147	CCDC134	18.2586	11.2541	8.62885	19.6094	14.6037	13.3549
ENSG00000100150	DEPDC5	78.4044	92.8462	80.125	117.656	83.3269	81.9103
ENSG00000100151	PICK1	264.212	260.72	268.727	294.14	334.167	320.519
ENSG00000100154	TTC28	1980.52	2054.81	2080.79	1944.13	1854.67	1957.84
ENSG00000100167	SEPTIN3	10165.7	10325.6	10392.8	11168.9	11191.6	11086.4
ENSG00000100197	CYP2D6	25.7768	23.446	20.9558	16.808	16.3218	19.5873
ENSG00000100201	DDX17	4963.11	4946.17	4934.47	4853.78	5026.25	4986.74
ENSG00000100207	TCF20	1321.06	1400.2	1305.42	1320.36	1229.29	1387.13
ENSG00000100209	HSCB	37.5912	33.7622	44.3769	30.8147	29.2074	33.8325
ENSG00000100211	CBY1	105.255	97.5354	125.735	121.391	107.38	118.414
ENSG00000100216	TOMM22	294.285	304.798	252.702	311.882	312.691	290.248
ENSG00000100218	RSPH14	53.7017	71.2758	57.9366	22.4107	36.9387	35.6132
ENSG00000100219	XBP1	244.88	210.076	237.91	218.504	227.646	197.653
ENSG00000100220	RTCB	538.091	488.615	499.241	549.062	535.182	564.469
ENSG00000100221	JOSD1	732.491	725.888	775.364	753.56	719.017	731.851
ENSG00000100225	FBXO7	530.573	536.445	568.271	547.195	528.31	521.733
ENSG00000100226	GTPBP1	1076.18	1084.14	1148.87	1052.37	1018.82	1067.51
ENSG00000100227	POLDIP3	680.937	697.753	684.145	725.546	725.889	742.535
ENSG00000100228	RAB36	81.6265	119.106	76.427	109.252	100.508	135.33
ENSG00000100234	TIMP3	9.6663	15.0054	7.39616	13.0729	12.0266	7.12264
ENSG00000100239	PPP6R2	465.056	507.371	528.825	523.85	537.759	508.378
ENSG00000100241	SBF1	3129.73	3394.04	3314.71	3146.84	3354.55	3304.9
ENSG00000100242	SUN2	985.963	968.789	1058.88	1169.09	1163.14	1211.74
ENSG00000100243	CYB5R3	1224.4	1401.13	1282	1165.36	1132.22	1130.72
ENSG00000100246	DNAL4	157.883	139.738	147.923	164.345	172.667	161.15
ENSG00000100258	LMF2	242.732	262.595	272.425	268.928	217.337	247.512
ENSG00000100263	RHBDD3	274.953	270.098	261.331	272.664	261.148	275.112
ENSG00000100266	PACSIN2	603.607	605.845	618.812	658.314	694.105	681.102
ENSG00000100271	TTLL1	205.14	208.2	194.766	268.928	255.994	259.086
ENSG00000100276	RASL10A	18.2586	20.6325	24.6539	12.1391	9.44944	11.5743
ENSG00000100280	AP1B1	958.038	1007.24	1092.17	974.865	1011.09	1016.76
ENSG00000100281	HMGXB4	272.805	259.782	294.614	253.988	271.457	244.841
ENSG00000100284	TOM1	302.877	333.871	293.381	316.551	252.558	277.783
ENSG00000100285	NEFH	475.797	543.009	527.593	527.585	504.257	530.637
ENSG00000100288	CHKB	7.51823	11.2541	13.5596	14.9405	7.73136	16.0259
ENSG00000100290	BIK	15.0365	8.44056	19.7231	19.6094	19.7579	16.0259
ENSG00000100292	HMOX1	13.9624	11.2541	17.2577	20.5431	20.617	22.2582
ENSG00000100294	MCAT	211.585	218.517	145.458	202.63	213.901	203.886
ENSG00000100296	THOC5	292.137	335.747	265.029	314.684	292.933	316.067
ENSG00000100297	MCM5	11.8144	10.3162	9.86154	20.5431	16.3218	17.8066
ENSG00000100299	ARSA	321.136	309.487	298.312	289.472	280.906	321.409
ENSG00000100300	TSPO	9.6663	12.1919	13.5596	9.33779	17.1808	13.3549
ENSG00000100302	RASD2	26.8508	26.2595	23.4212	28.9472	26.6303	33.8325
ENSG00000100304	TTLL12	297.507	376.074	309.406	228.776	266.303	276.002
ENSG00000100307	CBX7	55.8497	52.519	67.7981	51.3579	69.5823	57.8714
ENSG00000100311	PDGFB	45.1094	36.5758	33.2827	15.8742	22.3351	24.9292
ENSG00000100314	CABP7	56.9238	66.5866	62.8673	59.7619	48.1063	52.5295
ENSG00000100316	RPL3	3842.89	3813.26	3892.84	4034.86	3997.11	4002.92
ENSG00000100319	ZMAT5	88.0707	95.6597	106.012	128.862	96.2125	105.949
ENSG00000100320	RBFOX2	7648.19	7513.04	7592.16	8120.14	7934.96	8030.78
ENSG00000100321	SYNGR1	2320.99	2414.94	2457.99	2340.98	2250.69	2279.24
ENSG00000100324	TAB1	201.918	188.506	188.602	339.896	335.885	349.009
ENSG00000100325	ASCC2	253.472	307.612	289.683	272.664	251.699	280.454
ENSG00000100330	MTMR3	848.486	822.486	771.666	902.031	841.86	798.626
ENSG00000100335	MIEF1	803.377	759.65	737.15	743.288	732.761	787.942
ENSG00000100344	PNPLA3	195.474	179.127	173.81	347.366	306.677	316.067
ENSG00000100345	MYH9	716.38	755.899	681.679	545.327	512.847	525.295
ENSG00000100346	CACNA1I	281.397	277.601	311.871	305.346	286.919	321.409
ENSG00000100347	SAMM50	390.948	366.695	401.858	381.916	403.749	391.745
ENSG00000100348	TXN2	400.614	430.469	391.996	392.187	356.502	394.416
ENSG00000100350	FOXRED2	455.39	464.231	484.448	460.353	400.313	449.617
ENSG00000100353	EIF3D	472.575	481.112	493.077	501.439	454.432	468.313
ENSG00000100354	TNRC6B	285.693	362.006	321.733	305.346	243.108	273.331
ENSG00000100359	SGSM3	6.4442	12.1919	9.86154	14.0067	18.8989	12.4646
ENSG00000100360	IFT27	330.802	305.736	362.412	366.041	337.603	370.377
ENSG00000100364	KIAA0930	2414.43	2456.2	2402.52	2512.8	2524.72	2453.75
ENSG00000100372	SLC25A17	243.806	252.279	246.539	272.664	249.981	264.428
ENSG00000100376	FAM118A	126.736	135.049	107.244	131.663	137.446	150.466
ENSG00000100379	KCTD17	369.468	381.701	345.154	384.717	390.004	352.571
ENSG00000100380	ST13	2531.5	2472.15	2456.76	2337.25	2404.45	2438.61
ENSG00000100387	RBX1	487.611	501.744	479.518	495.837	517.142	517.282
ENSG00000100393	EP300	951.594	981.919	956.57	867.481	804.062	835.129
ENSG00000100395	L3MBTL2	254.546	324.493	282.287	281.068	298.087	288.467
ENSG00000100399	CHADL	20.4066	17.819	11.0942	10.2716	16.3218	21.3679
ENSG00000100401	RANGAP1	1304.95	1354.24	1259.81	1327.83	1349.55	1338.17
ENSG00000100403	ZC3H7B	2440.2	2543.42	2541.81	2549.22	2630.38	2498.27
ENSG00000100410	PHF5A	170.771	163.184	178.74	164.345	153.768	166.492
ENSG00000100412	ACO2	1811.89	1951.65	1853.97	1631.31	1668.26	1615.95
ENSG00000100413	POLR3H	560.645	585.212	567.039	597.619	602.187	582.276
ENSG00000100416	TRMU	242.732	207.263	181.206	196.094	221.632	203.886
ENSG00000100417	PMM1	288.915	252.279	299.544	251.187	298.087	288.467
ENSG00000100418	DESI1	559.571	604.907	624.975	604.155	627.099	588.508
ENSG00000100422	CERK	2173.84	2329.59	2258.29	2407.28	2386.41	2450.19
ENSG00000100425	BRD1	598.237	596.466	631.139	692.864	703.554	690.006
ENSG00000100426	ZBED4	434.984	467.044	440.071	663.917	603.905	657.063
ENSG00000100427	MLC1	2.14807	0	0	5.60267	8.5904	1.78066
ENSG00000100429	HDAC10	18.2586	21.5703	28.3519	26.1458	35.2207	32.9422
ENSG00000100433	KCNK10	214.807	220.392	197.231	367.909	395.159	346.338
ENSG00000100439	ABHD4	28.9989	37.5136	50.5404	40.1525	33.5026	33.8325
ENSG00000100441	KHNYN	262.064	227.895	258.866	244.65	205.311	205.666
ENSG00000100442	FKBP3	1452.09	1374.87	1486.63	1488.44	1506.76	1473.5
ENSG00000100445	SDR39U1	364.097	381.701	372.273	387.518	384.85	340.106
ENSG00000100461	RBM23	775.452	832.802	811.112	828.262	761.969	825.336
ENSG00000100462	PRMT5	620.791	639.607	644.698	746.09	716.44	698.909
ENSG00000100473	COCH	704.566	741.832	745.779	608.824	634.831	639.257
ENSG00000100478	AP4S1	250.25	226.019	204.627	264.259	249.122	251.963
ENSG00000100479	POLE2	4.29613	3.75136	6.16347	6.53645	4.2952	5.34198
ENSG00000100483	VCPKMT	67.6641	64.711	48.075	82.1726	75.5956	84.5813
ENSG00000100485	SOS2	497.277	541.134	475.82	495.837	468.177	522.624
ENSG00000100490	CDKL1	39.7392	42.2028	33.2827	30.8147	34.3616	31.1615
ENSG00000100503	NIN	451.094	478.298	516.498	543.459	524.874	525.295
ENSG00000100504	PYGL	23.6287	19.6946	20.9558	20.5431	24.9122	16.9163
ENSG00000100505	TRIM9	422.095	448.288	495.543	458.486	375.401	421.126
ENSG00000100519	PSMC6	648.716	618.974	641	685.394	689.809	685.554
ENSG00000100522	GNPNAT1	180.438	174.438	159.017	140.067	142.601	140.672
ENSG00000100523	DDHD1	879.633	848.745	929.451	781.573	737.057	759.451
ENSG00000100526	CDKN3	10.7403	8.44056	16.025	11.2053	6.87232	6.23231
ENSG00000100528	CNIH1	903.262	856.248	1002.18	856.275	809.216	855.607
ENSG00000100532	CGRRF1	137.476	134.111	117.106	117.656	124.561	101.498
ENSG00000100554	ATP6V1D	755.046	690.25	756.874	796.514	762.828	698.019
ENSG00000100564	PIGH	120.292	158.495	168.879	156.875	150.332	146.904
ENSG00000100567	PSMA3	443.576	375.136	393.229	449.148	479.345	425.578
ENSG00000100568	VTI1B	824.858	826.237	796.32	928.176	920.891	911.698
ENSG00000100575	TIMM9	172.919	187.568	171.344	162.478	166.654	170.943
ENSG00000100577	GSTZ1	75.1823	72.2137	101.081	50.4241	44.6701	48.0778
ENSG00000100578	KIAA0586	250.25	244.776	232.979	223.173	251.699	214.569
ENSG00000100580	TMED8	1258.77	1244.51	1236.39	1234.46	1239.6	1298.99
ENSG00000100583	SAMD15	21.4807	24.3838	23.4212	14.0067	24.9122	18.6969
ENSG00000100591	AHSA1	995.629	980.981	987.387	997.276	944.944	976.692
ENSG00000100592	DAAM1	2808.6	2821.02	2777.26	3040.38	2862.32	2975.48
ENSG00000100593	ISM2	8.59227	14.0676	9.86154	8.40401	6.01328	13.3549
ENSG00000100596	SPTLC2	749.675	782.159	791.389	767.566	787.74	732.741
ENSG00000100600	LGMN	366.245	349.814	355.016	409.929	414.917	364.145
ENSG00000100601	ALKBH1	140.698	122.857	135.596	181.153	162.359	167.382
ENSG00000100603	SNW1	483.315	476.423	472.121	540.658	508.552	515.501
ENSG00000100604	CHGA	4469.05	4617.92	4691.63	4216.01	4302.93	4194.34
ENSG00000100605	ITPK1	1006.37	1051.32	1076.14	1101.86	1096.14	1099.56
ENSG00000100612	DHRS7	454.316	431.406	436.373	419.267	446.701	487.901
ENSG00000100614	PPM1A	1585.27	1586.83	1665.37	1466.97	1559.16	1533.15
ENSG00000100625	SIX4	18.2586	21.5703	19.7231	14.0067	15.4627	16.0259
ENSG00000100626	GALNT16	640.124	653.675	628.673	700.334	651.153	720.277
ENSG00000100629	CEP128	6.4442	6.56488	3.69808	8.40401	12.0266	7.12264
ENSG00000100632	ERH	892.522	821.548	904.797	930.044	920.891	836.91
ENSG00000100644	HIF1A	1345.76	1295.16	1331.31	1444.56	1385.63	1538.49
ENSG00000100647	SUSD6	181.512	194.133	198.464	226.908	199.297	238.608
ENSG00000100650	SRSF5	1563.79	1582.14	1542.1	1586.49	1625.3	1581.23
ENSG00000100664	EIF5	3029.85	2932.63	2905.46	2913.39	3123.47	3031.57
ENSG00000100678	SLC8A3	165.401	148.179	152.854	181.153	175.244	201.215
ENSG00000100697	DICER1	2256.54	2215.18	2326.09	1837.68	1859.82	1988.11
ENSG00000100711	ZFYVE21	223.399	201.636	195.998	232.511	205.311	216.35
ENSG00000100714	MTHFD1	243.806	241.963	281.054	276.399	236.236	237.718
ENSG00000100722	ZC3H14	579.978	564.58	538.687	588.281	546.35	588.508
ENSG00000100726	TELO2	335.098	301.985	336.525	298.809	329.872	339.216
ENSG00000100731	PCNX1	871.041	835.616	891.237	741.421	789.458	818.213
ENSG00000100744	GSKIP	294.285	271.036	298.312	295.074	296.369	288.467
ENSG00000100749	VRK1	55.8497	51.5812	57.9366	56.0267	54.9786	51.6391
ENSG00000100764	PSMC1	1182.51	1138.54	1274.6	1228.85	1180.32	1168.11
ENSG00000100784	RPS6KA5	34.3691	47.8298	43.1443	57.8943	72.1594	58.7618
ENSG00000100796	PPP4R3A	687.381	613.347	714.962	735.818	754.237	765.684
ENSG00000100802	C14orf93	53.7017	42.2028	35.7481	91.5104	73.0184	71.2264
ENSG00000100804	PSMB5	775.452	763.402	724.824	800.249	796.33	774.587
ENSG00000100811	YY1	1130.96	1144.16	1184.62	1258.73	1281.69	1252.69
ENSG00000100813	ACIN1	1348.99	1350.49	1285.7	1377.32	1351.27	1382.68
ENSG00000100814	CCNB1IP1	100.959	79.7164	86.2885	107.385	109.098	112.182
ENSG00000100815	TRIP11	151.439	165.06	154.087	161.544	166.654	191.421
ENSG00000100823	APEX1	787.267	801.853	751.943	908.567	862.477	862.73
ENSG00000100836	PABPN1	617.569	541.134	607.718	597.619	654.589	556.456
ENSG00000100842	EFS	24.7028	15.9433	24.6539	1.86756	4.2952	7.12264
ENSG00000100852	ARHGAP5	1483.24	1419.89	1408.97	1331.57	1357.28	1358.64
ENSG00000100865	CINP	323.284	318.866	321.733	316.551	303.241	318.738
ENSG00000100867	DHRS2	17.1845	10.3162	17.2577	27.0796	27.4893	20.4776
ENSG00000100883	SRP54	556.349	538.32	558.41	601.354	510.27	568.921
ENSG00000100888	CHD8	1761.41	1777.21	1792.34	1576.22	1640.77	1671.15
ENSG00000100889	PCK2	78.4044	88.157	67.7981	56.9605	42.093	50.7488
ENSG00000100890	PRORP	64.442	49.7055	51.7731	53.2254	36.9387	48.0778
ENSG00000100897	DCAF11	760.416	798.102	742.081	789.977	798.908	806.639
ENSG00000100902	PSMA6	44.0354	30.0109	30.8173	37.3512	44.6701	28.4906
ENSG00000100906	NFKBIA	138.55	138.8	146.69	132.597	175.244	161.15
ENSG00000100908	EMC9	85.9227	112.541	89.9866	109.252	121.984	81.9103
ENSG00000100911	PSME2	239.509	257.906	262.564	290.405	243.967	260.867
ENSG00000100916	BRMS1L	326.506	330.12	322.966	352.035	318.704	343.667
ENSG00000100918	REC8	44.0354	49.7055	54.2385	185.822	176.962	171.834
ENSG00000100926	TM9SF1	24.7028	33.7622	29.5846	26.1458	32.6435	27.6002
ENSG00000100934	SEC23A	916.151	915.332	934.381	852.54	847.873	864.51
ENSG00000100938	GMPR2	532.721	478.298	518.964	615.36	631.395	560.017
ENSG00000100941	PNN	653.012	694.94	728.522	707.805	710.426	732.741
ENSG00000100949	RABGGTA	231.991	274.787	256.4	277.332	280.906	279.564
ENSG00000100968	NFATC4	54.7757	81.5921	70.2635	42.9538	49.8243	55.2004
ENSG00000100979	PLTP	131.032	121.919	112.175	111.12	122.843	118.414
ENSG00000100982	PCIF1	426.391	469.858	405.556	482.764	456.15	473.655
ENSG00000100983	GSS	283.545	295.42	309.406	282.935	270.598	284.906
ENSG00000100991	TRPC4AP	1060.07	1076.64	1110.66	1073.85	1051.47	1134.28
[truncated: 15,634 more rows]

## Sheet: Neuron KD_Differential
ID	gene_name	gene_desc								KD/Ctrl L2FC	padj
ENSG00000260217	AC104640.1	novel transcript								-5.0493	0.00390701
ENSG00000197172	MAGEA6	MAGE family member A6 [Source:HGNC Symbol;Acc:HGNC:6804]								-5.04443	0.00438896
ENSG00000233928	AL591501.1	novel transcript								-4.39034	0.0336914
ENSG00000154764	WNT7A	Wnt family member 7A [Source:HGNC Symbol;Acc:HGNC:12786]								-4.25907	0.0170559
ENSG00000019582	CD74	CD74 molecule [Source:HGNC Symbol;Acc:HGNC:1697]								-4.10191	0.00423985
ENSG00000134398	AC008870.1	endoplasmic reticulum to nucleus signaling 2 [Source:NCBI gene;Acc:10595]								-3.84254	0.0115346
ENSG00000127399	LRRC61	leucine rich repeat containing 61 [Source:HGNC Symbol;Acc:HGNC:21704]								-3.65707	0.00366709
ENSG00000152583	SPARCL1	SPARC like 1 [Source:HGNC Symbol;Acc:HGNC:11220]								-3.59228	4.92e-05
ENSG00000146001	PCDHB18P	protocadherin beta 18 pseudogene [Source:HGNC Symbol;Acc:HGNC:14548]								-3.27105	0.000517079
ENSG00000089116	LHX5	LIM homeobox 5 [Source:HGNC Symbol;Acc:HGNC:14216]								-2.63889	2.74e-07
ENSG00000129194	SOX15	SRY-box transcription factor 15 [Source:HGNC Symbol;Acc:HGNC:11196]								-2.62234	2.72e-13
ENSG00000180543	TSPYL5	TSPY like 5 [Source:HGNC Symbol;Acc:HGNC:29367]								-2.53355	2.23e-12
ENSG00000287725	AP003071.5	novel protein	TPCN2 - SMIM38 readthrough							-2.41155	0.00688206
ENSG00000286427	AC009486.2	novel transcript								-2.35086	0.00888103
ENSG00000176597	B3GNT5	UDP-GlcNAc:betaGal beta-1	3-N-acetylglucosaminyltransferase 5 [Source:HGNC Symbol;Acc:HGNC:15684]							-2.34782	0.0311306
ENSG00000214078	CPNE1	copine 1 [Source:HGNC Symbol;Acc:HGNC:2314]								-2.32145	4.22e-98
ENSG00000079215	SLC1A3	solute carrier family 1 member 3 [Source:HGNC Symbol;Acc:HGNC:10941]								-2.30786	0.0102415
ENSG00000104870	FCGRT	Fc fragment of IgG receptor and transporter [Source:HGNC Symbol;Acc:HGNC:3621]								-2.27525	0.00026095
ENSG00000137203	TFAP2A	transcription factor AP-2 alpha [Source:HGNC Symbol;Acc:HGNC:11742]								-2.26457	1.4e-25
ENSG00000126878	AIF1L	allograft inflammatory factor 1 like [Source:HGNC Symbol;Acc:HGNC:28904]								-2.20752	0.00376763
ENSG00000251095	AC093866.1	novel transcript								-2.16251	0.00711175
ENSG00000198046	ZNF667	zinc finger protein 667 [Source:HGNC Symbol;Acc:HGNC:28854]								-2.15465	1.14e-13
ENSG00000127588	GNG13	G protein subunit gamma 13 [Source:HGNC Symbol;Acc:HGNC:14131]								-2.13818	0.000213062
ENSG00000205744	DENND1C	DENN domain containing 1C [Source:HGNC Symbol;Acc:HGNC:26225]								-2.13403	0.00210203
ENSG00000265485	LINC01915	long intergenic non-protein coding RNA 1915 [Source:HGNC Symbol;Acc:HGNC:52734]								-2.12774	0.029272
ENSG00000204091	TDRG1	testis development related 1 [Source:HGNC Symbol;Acc:HGNC:43642]								-2.11677	0.0067553
ENSG00000166770	ZNF667-AS1	ZNF667 antisense RNA 1 (head to head) [Source:HGNC Symbol;Acc:HGNC:44321]								-2.0907	1.21e-35
ENSG00000136160	EDNRB	endothelin receptor type B [Source:HGNC Symbol;Acc:HGNC:3180]								-2.08844	0.0180451
ENSG00000106025	TSPAN12	tetraspanin 12 [Source:HGNC Symbol;Acc:HGNC:21641]								-2.04026	0.0191534
ENSG00000054598	FOXC1	forkhead box C1 [Source:HGNC Symbol;Acc:HGNC:3800]								-1.9944	0.000715021
ENSG00000129451	KLK10	kallikrein related peptidase 10 [Source:HGNC Symbol;Acc:HGNC:6358]								-1.98513	0.00700869
ENSG00000257935	LHX5-AS1	LHX5 antisense RNA 1 [Source:HGNC Symbol;Acc:HGNC:49570]								-1.95462	0.0284345
ENSG00000224165	DNAJC27-AS1	DNAJC27 antisense RNA 1 [Source:HGNC Symbol;Acc:HGNC:42943]								-1.93701	0.00016144
ENSG00000178922	HYI	hydroxypyruvate isomerase (putative) [Source:HGNC Symbol;Acc:HGNC:26948]								-1.92774	3.99e-08
ENSG00000226239	AL031658.1	novel transcript								-1.87511	0.00834237
ENSG00000100918	REC8	REC8 meiotic recombination protein [Source:HGNC Symbol;Acc:HGNC:16879]								-1.85241	1.65e-22
ENSG00000041982	TNC	tenascin C [Source:HGNC Symbol;Acc:HGNC:5318]								-1.83413	0.0339745
ENSG00000130649	CYP2E1	cytochrome P450 family 2 subfamily E member 1 [Source:HGNC Symbol;Acc:HGNC:2631]								-1.81537	1.95e-10
ENSG00000187416	LHFPL3	LHFPL tetraspan subfamily member 3 [Source:HGNC Symbol;Acc:HGNC:6589]								-1.79378	0.00013179
ENSG00000272168	CASC15	cancer susceptibility 15 [Source:HGNC Symbol;Acc:HGNC:28245]								-1.7899	0.000848707
ENSG00000182968	SOX1	SRY-box transcription factor 1 [Source:HGNC Symbol;Acc:HGNC:11189]								-1.78405	0.0247691
ENSG00000238207	AC009312.1	novel transcript								-1.77587	0.0295052
ENSG00000120328	PCDHB12	protocadherin beta 12 [Source:HGNC Symbol;Acc:HGNC:8683]								-1.75466	0.00150996
ENSG00000162374	ELAVL4	ELAV like RNA binding protein 4 [Source:HGNC Symbol;Acc:HGNC:3315]								-1.69527	0
ENSG00000137573	SULF1	sulfatase 1 [Source:HGNC Symbol;Acc:HGNC:20391]								-1.68403	7.53e-85
ENSG00000287064	AL606500.1	novel transcript								-1.68343	2.66e-06
ENSG00000186094	AGBL4	ATP/GTP binding protein like 4 [Source:HGNC Symbol;Acc:HGNC:25892]								-1.67934	1.42e-10
ENSG00000244462	RBM12	RNA binding motif protein 12 [Source:HGNC Symbol;Acc:HGNC:9898]								-1.63645	2.21e-97
ENSG00000204947	ZNF425	zinc finger protein 425 [Source:HGNC Symbol;Acc:HGNC:20690]								-1.60341	4.03e-14
ENSG00000119737	GPR75	G protein-coupled receptor 75 [Source:HGNC Symbol;Acc:HGNC:4526]								-1.57291	0.00707604
ENSG00000171772	SYCE1	synaptonemal complex central element protein 1 [Source:HGNC Symbol;Acc:HGNC:28852]								-1.57221	0.0105144
ENSG00000250742	LINC02381	long intergenic non-protein coding RNA 2381 [Source:HGNC Symbol;Acc:HGNC:53304]								-1.57104	0.00606113
ENSG00000176978	DPP7	dipeptidyl peptidase 7 [Source:HGNC Symbol;Acc:HGNC:14892]								-1.56593	3.73e-29
ENSG00000203663	OR2L2	olfactory receptor family 2 subfamily L member 2 [Source:HGNC Symbol;Acc:HGNC:8266]								-1.55348	0.0423078
ENSG00000286449	AC016590.4	novel transcript								-1.51177	0.0128127
ENSG00000184304	PRKD1	protein kinase D1 [Source:HGNC Symbol;Acc:HGNC:9407]								-1.51025	1.16e-05
ENSG00000118518	RNF146	ring finger protein 146 [Source:HGNC Symbol;Acc:HGNC:21336]								-1.49548	5.11e-77
ENSG00000271538	LINC02427	long intergenic non-protein coding RNA 2427 [Source:HGNC Symbol;Acc:HGNC:53358]								-1.48726	0.00558364
ENSG00000131398	KCNC3	potassium voltage-gated channel subfamily C member 3 [Source:HGNC Symbol;Acc:HGNC:6235]								-1.47944	2.6e-67
ENSG00000283236	AC074141.1	novel zinc finger protein pseudogene								-1.44982	0.00381027
ENSG00000136944	LMX1B	LIM homeobox transcription factor 1 beta [Source:HGNC Symbol;Acc:HGNC:6654]								-1.44476	2.6e-53
ENSG00000158296	SLC13A3	solute carrier family 13 member 3 [Source:HGNC Symbol;Acc:HGNC:14430]								-1.42784	0.000664147
ENSG00000169181	GSG1L	GSG1 like [Source:HGNC Symbol;Acc:HGNC:28283]								-1.42614	0.0317797
ENSG00000269964	MEI4	meiotic double-stranded break formation protein 4 [Source:HGNC Symbol;Acc:HGNC:43638]								-1.42599	0.00151064
ENSG00000224982	TMEM233	transmembrane protein 233 [Source:HGNC Symbol;Acc:HGNC:37219]								-1.42463	0.00666766
ENSG00000178445	GLDC	glycine decarboxylase [Source:HGNC Symbol;Acc:HGNC:4313]								-1.42391	0.000514997
ENSG00000255408	PCDHA3	protocadherin alpha 3 [Source:HGNC Symbol;Acc:HGNC:8669]								-1.4074	0.00226275
ENSG00000169071	ROR2	receptor tyrosine kinase like orphan receptor 2 [Source:HGNC Symbol;Acc:HGNC:10257]								-1.39778	9.16e-09
ENSG00000182700	IGIP	IgA inducing protein [Source:HGNC Symbol;Acc:HGNC:33847]								-1.38035	0.000250276
ENSG00000213742	ZNF337-AS1	ZNF337 antisense RNA 1 [Source:HGNC Symbol;Acc:HGNC:40759]								-1.36091	0.00686602
ENSG00000160588	MPZL3	myelin protein zero like 3 [Source:HGNC Symbol;Acc:HGNC:27279]								-1.33629	0.00904668
ENSG00000116183	PAPPA2	pappalysin 2 [Source:HGNC Symbol;Acc:HGNC:14615]								-1.33564	6.4e-08
ENSG00000127084	FGD3	FYVE	RhoGEF and PH domain containing 3 [Source:HGNC Symbol;Acc:HGNC:16027]							-1.33077	0.00741323
ENSG00000236438	FAM157A	family with sequence similarity 157 member A [Source:HGNC Symbol;Acc:HGNC:34079]								-1.31831	0.0083086
ENSG00000215474	SKOR2	SKI family transcriptional corepressor 2 [Source:HGNC Symbol;Acc:HGNC:32695]								-1.31723	0.00089094
ENSG00000233223	AC016876.2	novel transcript	antisense to MPDU1 and CD68							-1.31366	0.000210806
ENSG00000120693	SMAD9	SMAD family member 9 [Source:HGNC Symbol;Acc:HGNC:6774]								-1.31316	3.31e-07
ENSG00000160753	RUSC1	RUN and SH3 domain containing 1 [Source:HGNC Symbol;Acc:HGNC:17153]								-1.29438	3.11e-173
ENSG00000234684	SDCBP2-AS1	SDCBP2 antisense RNA 1 [Source:HGNC Symbol;Acc:HGNC:44314]								-1.28915	0.0072422
ENSG00000253537	PCDHGA7	protocadherin gamma subfamily A	7 [Source:HGNC Symbol;Acc:HGNC:8705]							-1.28505	1.65e-12
ENSG00000165084	C8orf34	chromosome 8 open reading frame 34 [Source:HGNC Symbol;Acc:HGNC:30905]								-1.28448	8.04e-08
ENSG00000198028	ZNF560	zinc finger protein 560 [Source:HGNC Symbol;Acc:HGNC:26484]								-1.28278	2.48e-08
ENSG00000091010	POU4F3	POU class 4 homeobox 3 [Source:HGNC Symbol;Acc:HGNC:9220]								-1.2768	0.0181023
ENSG00000235034	C19orf81	chromosome 19 open reading frame 81 [Source:HGNC Symbol;Acc:HGNC:40041]								-1.2654	0.0320613
ENSG00000167700	MFSD3	major facilitator superfamily domain containing 3 [Source:HGNC Symbol;Acc:HGNC:25157]								-1.26182	1.13e-10
ENSG00000086506	HBQ1	hemoglobin subunit theta 1 [Source:HGNC Symbol;Acc:HGNC:4833]								-1.25125	0.0100099
ENSG00000163630	SYNPR	synaptoporin [Source:HGNC Symbol;Acc:HGNC:16507]								-1.24205	8.29e-70
ENSG00000139725	RHOF	ras homolog family member F	filopodia associated [Source:HGNC Symbol;Acc:HGNC:15703]							-1.24091	4.03e-15
ENSG00000109084	TMEM97	transmembrane protein 97 [Source:HGNC Symbol;Acc:HGNC:28106]								-1.23257	3.64e-52
ENSG00000183929	DUSP5P1	dual specificity phosphatase 5 pseudogene 1 [Source:HGNC Symbol;Acc:HGNC:32020]								-1.23236	0.00961708
ENSG00000242242	NECTIN3-AS1	NECTIN3 antisense RNA 1 [Source:HGNC Symbol;Acc:HGNC:40813]								-1.2206	0.0141084
ENSG00000189410	SH2D5	SH2 domain containing 5 [Source:HGNC Symbol;Acc:HGNC:28819]								-1.21857	5.5e-10
ENSG00000286707	AC010896.1	novel transcript								-1.20026	0.00505597
ENSG00000187730	GABRD	gamma-aminobutyric acid type A receptor delta subunit [Source:HGNC Symbol;Acc:HGNC:4084]								-1.18555	0.0237248
ENSG00000153404	PLEKHG4B	pleckstrin homology and RhoGEF domain containing G4B [Source:HGNC Symbol;Acc:HGNC:29399]								-1.1827	1e-06
ENSG00000167614	TTYH1	tweety family member 1 [Source:HGNC Symbol;Acc:HGNC:13476]								-1.18268	9.55e-07
ENSG00000135111	TBX3	T-box transcription factor 3 [Source:HGNC Symbol;Acc:HGNC:11602]								-1.18243	0.0229984
ENSG00000286909	AC024560.4	novel transcript								-1.1771	0.0216871
ENSG00000106341	PPP1R17	protein phosphatase 1 regulatory subunit 17 [Source:HGNC Symbol;Acc:HGNC:16973]								-1.1625	3.04e-12
ENSG00000134940	ACRV1	acrosomal vesicle protein 1 [Source:HGNC Symbol;Acc:HGNC:127]								-1.15257	0.000213802
ENSG00000113209	PCDHB5	protocadherin beta 5 [Source:HGNC Symbol;Acc:HGNC:8690]								-1.12868	8.28e-46
ENSG00000164708	PGAM2	phosphoglycerate mutase 2 [Source:HGNC Symbol;Acc:HGNC:8889]								-1.12173	0.0153489
ENSG00000165863	C10orf82	chromosome 10 open reading frame 82 [Source:HGNC Symbol;Acc:HGNC:28500]								-1.1207	2.07e-09
ENSG00000016082	ISL1	ISL LIM homeobox 1 [Source:HGNC Symbol;Acc:HGNC:6132]								-1.11266	1.04e-13
ENSG00000164434	FABP7	fatty acid binding protein 7 [Source:HGNC Symbol;Acc:HGNC:3562]								-1.08579	0.0190811
ENSG00000160959	LRRC14	leucine rich repeat containing 14 [Source:HGNC Symbol;Acc:HGNC:20419]								-1.08531	2.7e-15
ENSG00000184058	TBX1	T-box transcription factor 1 [Source:HGNC Symbol;Acc:HGNC:11592]								-1.08349	7.16e-08
ENSG00000125740	FOSB	FosB proto-oncogene	AP-1 transcription factor subunit [Source:HGNC Symbol;Acc:HGNC:3797]							-1.08311	0.00691621
ENSG00000105143	SLC1A6	solute carrier family 1 member 6 [Source:HGNC Symbol;Acc:HGNC:10944]								-1.079	1.6e-22
ENSG00000161048	NAPEPLD	N-acyl phosphatidylethanolamine phospholipase D [Source:HGNC Symbol;Acc:HGNC:21683]								-1.07391	0.0161528
ENSG00000256463	SALL3	spalt like transcription factor 3 [Source:HGNC Symbol;Acc:HGNC:10527]								-1.07267	5.01e-14
ENSG00000184903	IMMP2L	inner mitochondrial membrane peptidase subunit 2 [Source:HGNC Symbol;Acc:HGNC:14598]								-1.06658	0.0227517
ENSG00000005020	SKAP2	src kinase associated phosphoprotein 2 [Source:HGNC Symbol;Acc:HGNC:15687]								-1.06606	5.09e-12
ENSG00000105289	TJP3	tight junction protein 3 [Source:HGNC Symbol;Acc:HGNC:11829]								-1.06422	0.00638154
ENSG00000168569	TMEM223	transmembrane protein 223 [Source:HGNC Symbol;Acc:HGNC:28464]								-1.05728	3.94e-05
ENSG00000271824	SMIM32	small integral membrane protein 32 [Source:HGNC Symbol;Acc:HGNC:53640]								-1.0543	0.0334351
ENSG00000132164	SLC6A11	solute carrier family 6 member 11 [Source:HGNC Symbol;Acc:HGNC:11044]								-1.05083	0.000778479
ENSG00000103024	NME3	NME/NM23 nucleoside diphosphate kinase 3 [Source:HGNC Symbol;Acc:HGNC:7851]								-1.04872	6.28e-09
ENSG00000259663	AC010478.1	novel transcript	antisense to ISL1							-1.04691	0.000619641
ENSG00000146950	SHROOM2	shroom family member 2 [Source:HGNC Symbol;Acc:HGNC:630]								-1.04667	9.32e-22
ENSG00000141934	PLPP2	phospholipid phosphatase 2 [Source:HGNC Symbol;Acc:HGNC:9230]								-1.04513	0.0165042
ENSG00000124374	PAIP2B	poly(A) binding protein interacting protein 2B [Source:HGNC Symbol;Acc:HGNC:29200]								-1.04431	1.52e-12
ENSG00000131089	ARHGEF9	Cdc42 guanine nucleotide exchange factor 9 [Source:HGNC Symbol;Acc:HGNC:14561]								-1.04279	4e-120
ENSG00000021645	NRXN3	neurexin 3 [Source:HGNC Symbol;Acc:HGNC:8010]								-1.0303	1.52e-13
ENSG00000065717	TLE2	TLE family member 2	transcriptional corepressor [Source:HGNC Symbol;Acc:HGNC:11838]							-1.02754	3.4e-13
ENSG00000182601	HS3ST4	heparan sulfate-glucosamine 3-sulfotransferase 4 [Source:HGNC Symbol;Acc:HGNC:5200]								-1.02623	4.58e-05
ENSG00000175077	RTP1	receptor transporter protein 1 [Source:HGNC Symbol;Acc:HGNC:28580]								-1.02364	0.0170494
ENSG00000105894	PTN	pleiotrophin [Source:HGNC Symbol;Acc:HGNC:9630]								-1.02263	4.28e-17
ENSG00000109107	ALDOC	aldolase	fructose-bisphosphate C [Source:HGNC Symbol;Acc:HGNC:418]							-1.01995	1.22e-53
ENSG00000166689	PLEKHA7	pleckstrin homology domain containing A7 [Source:HGNC Symbol;Acc:HGNC:27049]								-1.01556	0.00523267
ENSG00000162627	SNX7	sorting nexin 7 [Source:HGNC Symbol;Acc:HGNC:14971]								-1.01355	0.0140063
ENSG00000135540	NHSL1	NHS like 1 [Source:HGNC Symbol;Acc:HGNC:21021]								-1.009	0.000142016
ENSG00000136842	TMOD1	tropomodulin 1 [Source:HGNC Symbol;Acc:HGNC:11871]								-1.00117	0.000644309
ENSG00000151491	EPS8	epidermal growth factor receptor pathway substrate 8 [Source:HGNC Symbol;Acc:HGNC:3420]								-0.990205	0.00697343
ENSG00000120903	CHRNA2	cholinergic receptor nicotinic alpha 2 subunit [Source:HGNC Symbol;Acc:HGNC:1956]								-0.97914	0.0112043
ENSG00000157219	HTR5A	5-hydroxytryptamine receptor 5A [Source:HGNC Symbol;Acc:HGNC:5300]								-0.97391	1.44e-08
ENSG00000236255	AC009404.1	novel transcript								-0.968809	0.0234193
ENSG00000168490	PHYHIP	phytanoyl-CoA 2-hydroxylase interacting protein [Source:HGNC Symbol;Acc:HGNC:16865]								-0.961263	1.7e-06
ENSG00000113211	PCDHB6	protocadherin beta 6 [Source:HGNC Symbol;Acc:HGNC:8691]								-0.955399	0.00596626
ENSG00000260630	SNAI3-AS1	SNAI3 antisense RNA 1 [Source:HGNC Symbol;Acc:HGNC:28327]								-0.949538	1.16e-05
ENSG00000261578	AP003119.3	novel transcript	overlapping to TSKU							-0.942978	0.0113648
ENSG00000189298	ZKSCAN3	zinc finger with KRAB and SCAN domains 3 [Source:HGNC Symbol;Acc:HGNC:13853]								-0.940925	0.000168463
ENSG00000161681	SHANK1	SH3 and multiple ankyrin repeat domains 1 [Source:HGNC Symbol;Acc:HGNC:15474]								-0.920174	4.11e-66
ENSG00000160602	NEK8	NIMA related kinase 8 [Source:HGNC Symbol;Acc:HGNC:13387]								-0.919743	0.0458123
ENSG00000139239	RPL14P1	ribosomal protein L14 pseudogene 1 [Source:HGNC Symbol;Acc:HGNC:31384]								-0.919261	0.0247671
ENSG00000158966	CACHD1	cache domain containing 1 [Source:HGNC Symbol;Acc:HGNC:29314]								-0.91618	5.1e-06
ENSG00000213023	SYT3	synaptotagmin 3 [Source:HGNC Symbol;Acc:HGNC:11511]								-0.909463	3.43e-34
ENSG00000234377	OBI1-AS1	OBI1 antisense RNA 1 [Source:HGNC Symbol;Acc:HGNC:42700]								-0.906778	3.24e-06
ENSG00000205856	C22orf42	chromosome 22 open reading frame 42 [Source:HGNC Symbol;Acc:HGNC:27160]								-0.904289	4.92e-05
ENSG00000198715	GLMP	glycosylated lysosomal membrane protein [Source:HGNC Symbol;Acc:HGNC:29436]								-0.897428	0.0357842
ENSG00000213563	C8orf82	chromosome 8 open reading frame 82 [Source:HGNC Symbol;Acc:HGNC:33826]								-0.89614	6.77e-08
ENSG00000124191	TOX2	TOX high mobility group box family member 2 [Source:HGNC Symbol;Acc:HGNC:16095]								-0.893883	0.0171087
ENSG00000196263	ZNF471	zinc finger protein 471 [Source:HGNC Symbol;Acc:HGNC:23226]								-0.892402	2.47e-05
ENSG00000150760	DOCK1	dedicator of cytokinesis 1 [Source:HGNC Symbol;Acc:HGNC:2987]								-0.891806	0.0367738
ENSG00000149823	VPS51	VPS51 subunit of GARP complex [Source:HGNC Symbol;Acc:HGNC:1172]								-0.890597	7.28e-16
ENSG00000215126	CBWD6	COBW domain containing 6 [Source:HGNC Symbol;Acc:HGNC:31978]								-0.884864	0.0249945
ENSG00000242759	LINC00882	long intergenic non-protein coding RNA 882 [Source:HGNC Symbol;Acc:HGNC:48568]								-0.879859	0.0175669
ENSG00000054392	HHAT	hedgehog acyltransferase [Source:HGNC Symbol;Acc:HGNC:18270]								-0.879219	0.046688
ENSG00000196381	ZNF781	zinc finger protein 781 [Source:HGNC Symbol;Acc:HGNC:26745]								-0.876251	0.00266928
ENSG00000258548	LINC00645	long intergenic non-protein coding RNA 645 [Source:HGNC Symbol;Acc:HGNC:44299]								-0.875146	0.00473348
ENSG00000232611	AL683813.2	novel transcript								-0.871927	0.00273737
ENSG00000183323	CCDC125	coiled-coil domain containing 125 [Source:HGNC Symbol;Acc:HGNC:28924]								-0.864572	0.0353071
ENSG00000176973	FAM89B	family with sequence similarity 89 member B [Source:HGNC Symbol;Acc:HGNC:16708]								-0.862081	0.0069697
ENSG00000176809	LRRC37A3	leucine rich repeat containing 37 member A3 [Source:HGNC Symbol;Acc:HGNC:32427]								-0.861688	1.69e-08
ENSG00000085552	IGSF9	immunoglobulin superfamily member 9 [Source:HGNC Symbol;Acc:HGNC:18132]								-0.859158	6.71e-08
ENSG00000109062	SLC9A3R1	SLC9A3 regulator 1 [Source:HGNC Symbol;Acc:HGNC:11075]								-0.858273	0.000251164
ENSG00000105048	TNNT1	troponin T1	slow skeletal type [Source:HGNC Symbol;Acc:HGNC:11948]							-0.854664	0.00806718
ENSG00000196458	ZNF605	zinc finger protein 605 [Source:HGNC Symbol;Acc:HGNC:28068]								-0.84256	1.44e-21
ENSG00000106415	GLCCI1	glucocorticoid induced 1 [Source:HGNC Symbol;Acc:HGNC:18713]								-0.842482	1.63e-36
ENSG00000103248	MTHFSD	methenyltetrahydrofolate synthetase domain containing [Source:HGNC Symbol;Acc:HGNC:25778]								-0.841321	0.00396749
ENSG00000248932	AC046134.2	novel transcript	antisense to RBP2	RBP1 & NMNAT3						-0.836951	0.000254683
ENSG00000100802	C14orf93	chromosome 14 open reading frame 93 [Source:HGNC Symbol;Acc:HGNC:20162]								-0.829256	0.00415141
ENSG00000073849	ST6GAL1	ST6 beta-galactoside alpha-2	6-sialyltransferase 1 [Source:HGNC Symbol;Acc:HGNC:10860]							-0.826366	5.17e-29
ENSG00000233723	LINC01122	long intergenic non-protein coding RNA 1122 [Source:HGNC Symbol;Acc:HGNC:49267]								-0.819476	0.00302478
ENSG00000100324	TAB1	TGF-beta activated kinase 1 (MAP3K7) binding protein 1 [Source:HGNC Symbol;Acc:HGNC:18157]								-0.819162	1.53e-12
ENSG00000203867	RBM20	RNA binding motif protein 20 [Source:HGNC Symbol;Acc:HGNC:27424]								-0.81895	2.93e-05
ENSG00000150456	EEF1AKMT1	EEF1A lysine methyltransferase 1 [Source:HGNC Symbol;Acc:HGNC:27351]								-0.817305	0.0249945
ENSG00000100344	PNPLA3	patatin like phospholipase domain containing 3 [Source:HGNC Symbol;Acc:HGNC:18590]								-0.816512	2.72e-11
ENSG00000197467	COL13A1	collagen type XIII alpha 1 chain [Source:HGNC Symbol;Acc:HGNC:2190]								-0.813145	0.0281712
ENSG00000273456	AC064836.3	novel transcript								-0.811839	0.0484125
ENSG00000007264	MATK	megakaryocyte-associated tyrosine kinase [Source:HGNC Symbol;Acc:HGNC:6906]								-0.81125	0.000142016
ENSG00000267454	ZNF582-AS1	ZNF582 antisense RNA 1 (head to head) [Source:HGNC Symbol;Acc:HGNC:25213]								-0.810596	0.0278369
ENSG00000213445	SIPA1	signal-induced proliferation-associated 1 [Source:HGNC Symbol;Acc:HGNC:10885]								-0.806824	0.0146939
ENSG00000110492	MDK	midkine [Source:HGNC Symbol;Acc:HGNC:6972]								-0.803853	9.01e-07
ENSG00000100433	KCNK10	potassium two pore domain channel subfamily K member 10 [Source:HGNC Symbol;Acc:HGNC:6273]								-0.803016	2.18e-12
ENSG00000146374	RSPO3	R-spondin 3 [Source:HGNC Symbol;Acc:HGNC:20866]								-0.800285	6.18e-14
ENSG00000087253	LPCAT2	lysophosphatidylcholine acyltransferase 2 [Source:HGNC Symbol;Acc:HGNC:26032]								-0.79916	0.00741627
ENSG00000112902	SEMA5A	semaphorin 5A [Source:HGNC Symbol;Acc:HGNC:10736]								-0.798917	3.72e-09
ENSG00000150477	KIAA1328	KIAA1328 [Source:HGNC Symbol;Acc:HGNC:29248]								-0.796956	0.000447475
ENSG00000267221	C17orf113	chromosome 17 open reading frame 113 [Source:HGNC Symbol;Acc:HGNC:53437]								-0.794455	0.00562308
ENSG00000187994	RINL	Ras and Rab interactor like [Source:HGNC Symbol;Acc:HGNC:24795]								-0.792959	0.00849075
ENSG00000263146	LINC01896	long intergenic non-protein coding RNA 1896 [Source:HGNC Symbol;Acc:HGNC:52715]								-0.790739	6.53e-06
ENSG00000177685	CRACR2B	calcium release activated channel regulator 2B [Source:HGNC Symbol;Acc:HGNC:28703]								-0.790191	0.000500526
ENSG00000166033	HTRA1	HtrA serine peptidase 1 [Source:HGNC Symbol;Acc:HGNC:9476]								-0.788315	0.000168183
ENSG00000186480	INSIG1	insulin induced gene 1 [Source:HGNC Symbol;Acc:HGNC:6083]								-0.78726	1.12e-72
ENSG00000129255	MPDU1	mannose-P-dolichol utilization defect 1 [Source:HGNC Symbol;Acc:HGNC:7207]								-0.785613	7.63e-09
ENSG00000281406	BLACAT1	bladder cancer associated transcript 1 [Source:HGNC Symbol;Acc:HGNC:48597]								-0.784881	2.63e-08
ENSG00000287562	AL109615.4	novel transcript								-0.778425	0.0393971
ENSG00000120458	MSANTD2	Myb/SANT DNA binding domain containing 2 [Source:HGNC Symbol;Acc:HGNC:26266]								-0.778221	6e-05
ENSG00000196456	ZNF775	zinc finger protein 775 [Source:HGNC Symbol;Acc:HGNC:28501]								-0.774812	1.79e-05
ENSG00000215845	TSTD1	thiosulfate sulfurtransferase like domain containing 1 [Source:HGNC Symbol;Acc:HGNC:35410]								-0.77427	0.000217047
ENSG00000021300	PLEKHB1	pleckstrin homology domain containing B1 [Source:HGNC Symbol;Acc:HGNC:19079]								-0.77203	0.0192436
ENSG00000254221	PCDHGB1	protocadherin gamma subfamily B	1 [Source:HGNC Symbol;Acc:HGNC:8708]							-0.768653	0.0320613
ENSG00000122882	ECD	ecdysoneless cell cycle regulator [Source:HGNC Symbol;Acc:HGNC:17029]								-0.767799	4.4e-10
ENSG00000204267	TAP2	transporter 2	ATP binding cassette subfamily B member [Source:HGNC Symbol;Acc:HGNC:44]							-0.767391	0.0017999
ENSG00000152433	ZNF547	zinc finger protein 547 [Source:HGNC Symbol;Acc:HGNC:26432]								-0.765169	0.0459607
ENSG00000026950	BTN3A1	butyrophilin subfamily 3 member A1 [Source:HGNC Symbol;Acc:HGNC:1138]								-0.764302	0.00024941
ENSG00000169100	SLC25A6	solute carrier family 25 member 6 [Source:HGNC Symbol;Acc:HGNC:10992]								-0.764274	4.36e-38
ENSG00000145908	ZNF300	zinc finger protein 300 [Source:HGNC Symbol;Acc:HGNC:13091]								-0.763852	2.57e-11
ENSG00000159792	PSKH1	protein serine kinase H1 [Source:HGNC Symbol;Acc:HGNC:9529]								-0.757367	0.002581
ENSG00000274750	H3C6	H3 clustered histone 6 [Source:HGNC Symbol;Acc:HGNC:4769]								-0.753195	0.000109736
ENSG00000278989	AP001148.1	novel transcript								-0.752455	0.0383068
ENSG00000184515	BEX5	brain expressed X-linked 5 [Source:HGNC Symbol;Acc:HGNC:27990]								-0.747008	6.74e-11
ENSG00000157103	SLC6A1	solute carrier family 6 member 1 [Source:HGNC Symbol;Acc:HGNC:11042]								-0.746381	0.000103352
ENSG00000235447	TRAPPC13P1	trafficking protein particle complex 13 pseudogene 1 [Source:HGNC Symbol;Acc:HGNC:50347]								-0.745941	9.31e-05
ENSG00000162772	ATF3	activating transcription factor 3 [Source:HGNC Symbol;Acc:HGNC:785]								-0.73751	0.00556004
ENSG00000107807	TLX1	T cell leukemia homeobox 1 [Source:HGNC Symbol;Acc:HGNC:5056]								-0.735522	3.93e-11
ENSG00000271913	AL035530.2	novel transcript	antisense to TAGAP							-0.734068	0.0219195
ENSG00000219626	FAM228B	family with sequence similarity 228 member B [Source:HGNC Symbol;Acc:HGNC:24736]								-0.731988	3.29e-05
ENSG00000167508	MVD	mevalonate diphosphate decarboxylase [Source:HGNC Symbol;Acc:HGNC:7529]								-0.729133	1.67e-65
ENSG00000112234	FBXL4	F-box and leucine rich repeat protein 4 [Source:HGNC Symbol;Acc:HGNC:13601]								-0.727592	0.000133613
ENSG00000114626	ABTB1	ankyrin repeat and BTB domain containing 1 [Source:HGNC Symbol;Acc:HGNC:18275]								-0.727027	0.00667009
ENSG00000111678	C12orf57	chromosome 12 open reading frame 57 [Source:HGNC Symbol;Acc:HGNC:29521]								-0.723501	3.87e-21
ENSG00000004975	DVL2	dishevelled segment polarity protein 2 [Source:HGNC Symbol;Acc:HGNC:3086]								-0.721353	8.77e-06
ENSG00000120437	ACAT2	acetyl-CoA acetyltransferase 2 [Source:HGNC Symbol;Acc:HGNC:94]								-0.719732	9.21e-64
ENSG00000028277	POU2F2	POU class 2 homeobox 2 [Source:HGNC Symbol;Acc:HGNC:9213]								-0.719374	5.34e-11
ENSG00000070540	WIPI1	WD repeat domain	phosphoinositide interacting 1 [Source:HGNC Symbol;Acc:HGNC:25471]							-0.717693	0.0146939
ENSG00000080298	RFX3	regulatory factor X3 [Source:HGNC Symbol;Acc:HGNC:9984]								-0.716801	2.15e-07
ENSG00000159247	TUBBP5	tubulin beta pseudogene 5 [Source:HGNC Symbol;Acc:HGNC:23674]								-0.711648	5.5e-06
ENSG00000196544	BORCS6	BLOC-1 related complex subunit 6 [Source:HGNC Symbol;Acc:HGNC:25939]								-0.711469	1.37e-05
ENSG00000151413	NUBPL	nucleotide binding protein like [Source:HGNC Symbol;Acc:HGNC:20278]								-0.705983	0.00104322
ENSG00000261754	AC008555.1	novel transcript								-0.703734	5.29e-05
ENSG00000118961	LDAH	lipid droplet associated hydrolase [Source:HGNC Symbol;Acc:HGNC:26145]								-0.703237	6.9e-07
ENSG00000137221	TJAP1	tight junction associated protein 1 [Source:HGNC Symbol;Acc:HGNC:17949]								-0.702548	0.0283712
ENSG00000163032	VSNL1	visinin like 1 [Source:HGNC Symbol;Acc:HGNC:12722]								-0.699371	0.0152376
ENSG00000130518	IQCN	IQ motif containing N [Source:HGNC Symbol;Acc:HGNC:29350]								-0.698757	0.0214607
ENSG00000100116	GCAT	glycine C-acetyltransferase [Source:HGNC Symbol;Acc:HGNC:4188]								-0.698177	0.00622479
ENSG00000148334	PTGES2	prostaglandin E synthase 2 [Source:HGNC Symbol;Acc:HGNC:17822]								-0.696739	2.19e-08
ENSG00000117899	MESD	mesoderm development LRP chaperone [Source:HGNC Symbol;Acc:HGNC:13520]								-0.692145	5.32e-10
ENSG00000169169	CPT1C	carnitine palmitoyltransferase 1C [Source:HGNC Symbol;Acc:HGNC:18540]								-0.686311	3.01e-27
ENSG00000277476	AC005332.5	novel transcript								-0.685665	0.0168977
ENSG00000126822	PLEKHG3	pleckstrin homology and RhoGEF domain containing G3 [Source:HGNC Symbol;Acc:HGNC:20364]								-0.683386	0.000156072
ENSG00000184347	SLIT3	slit guidance ligand 3 [Source:HGNC Symbol;Acc:HGNC:11087]								-0.682644	4.38e-21
ENSG00000253320	AZIN1-AS1	AZIN1 antisense RNA 1 [Source:HGNC Symbol;Acc:HGNC:51558]								-0.681052	0.00414804
ENSG00000185813	PCYT2	phosphate cytidylyltransferase 2	ethanolamine [Source:HGNC Symbol;Acc:HGNC:8756]							-0.679656	5.84e-15
ENSG00000255433	LINC02735	long intergenic non-protein coding RNA 2735 [Source:HGNC Symbol;Acc:HGNC:54252]								-0.677649	0.000345668
ENSG00000160813	PPP1R35	protein phosphatase 1 regulatory subunit 35 [Source:HGNC Symbol;Acc:HGNC:28320]								-0.67684	0.0319905
ENSG00000105472	CLEC11A	C-type lectin domain containing 11A [Source:HGNC Symbol;Acc:HGNC:10576]								-0.676584	0.0235062
ENSG00000110318	CEP126	centrosomal protein 126 [Source:HGNC Symbol;Acc:HGNC:29264]								-0.676374	4.25e-10
ENSG00000144191	CNGA3	cyclic nucleotide gated channel subunit alpha 3 [Source:HGNC Symbol;Acc:HGNC:2150]								-0.676322	6.79e-06
ENSG00000176533	GNG7	G protein subunit gamma 7 [Source:HGNC Symbol;Acc:HGNC:4410]								-0.67531	5.62e-07
ENSG00000254402	LRRC24	leucine rich repeat containing 24 [Source:HGNC Symbol;Acc:HGNC:28947]								-0.674336	1.11e-07
ENSG00000160410	SHKBP1	SH3KBP1 binding protein 1 [Source:HGNC Symbol;Acc:HGNC:19214]								-0.670445	1.34e-05
ENSG00000153767	GTF2E1	general transcription factor IIE subunit 1 [Source:HGNC Symbol;Acc:HGNC:4650]								-0.669538	6.78e-05
ENSG00000090861	AARS1	alanyl-tRNA synthetase 1 [Source:HGNC Symbol;Acc:HGNC:20]								-0.667835	6.72e-27
ENSG00000141837	CACNA1A	calcium voltage-gated channel subunit alpha1 A [Source:HGNC Symbol;Acc:HGNC:1388]								-0.666	4.15e-12
ENSG00000062282	DGAT2	diacylglycerol O-acyltransferase 2 [Source:HGNC Symbol;Acc:HGNC:16940]								-0.660241	0.0136986
ENSG00000197863	ZNF790	zinc finger protein 790 [Source:HGNC Symbol;Acc:HGNC:33114]								-0.658932	0.0115731
ENSG00000102977	ACD	ACD shelterin complex subunit and telomerase recruitment factor [Source:HGNC Symbol;Acc:HGNC:25070]								-0.658897	6.32e-06
ENSG00000171574	ZNF584	zinc finger protein 584 [Source:HGNC Symbol;Acc:HGNC:27318]								-0.658775	2.18e-06
ENSG00000254122	PCDHGB7	protocadherin gamma subfamily B	7 [Source:HGNC Symbol;Acc:HGNC:8714]							-0.651923	0.0363683
ENSG00000233058	LINC00884	long intergenic non-protein coding RNA 884 [Source:HGNC Symbol;Acc:HGNC:48570]								-0.650118	5.41e-05
ENSG00000103742	IGDCC4	immunoglobulin superfamily DCC subclass member 4 [Source:HGNC Symbol;Acc:HGNC:13770]								-0.6463	1.63e-07
ENSG00000186684	CYP27C1	cytochrome P450 family 27 subfamily C member 1 [Source:HGNC Symbol;Acc:HGNC:33480]								-0.643772	0.00940336
ENSG00000214222	TUBBP2	tubulin beta pseudogene 2 [Source:HGNC Symbol;Acc:HGNC:12415]								-0.642265	0.00395626
ENSG00000112531	QKI	QKI	KH domain containing RNA binding [Source:HGNC Symbol;Acc:HGNC:21100]							-0.641771	9.38e-06
ENSG00000183309	ZNF623	zinc finger protein 623 [Source:HGNC Symbol;Acc:HGNC:29084]								-0.641594	1.42e-10
ENSG00000138606	SHF	Src homology 2 domain containing F [Source:HGNC Symbol;Acc:HGNC:25116]								-0.641477	4.24e-21
ENSG00000110921	MVK	mevalonate kinase [Source:HGNC Symbol;Acc:HGNC:7530]								-0.641389	1.73e-13
ENSG00000267767	LINC01801	long intergenic non-protein coding RNA 1801 [Source:HGNC Symbol;Acc:HGNC:52592]								-0.639943	0.00640503
ENSG00000187372	PCDHB13	protocadherin beta 13 [Source:HGNC Symbol;Acc:HGNC:8684]								-0.639801	0.0172251
ENSG00000215256	DHRS4-AS1	DHRS4 antisense RNA 1 [Source:HGNC Symbol;Acc:HGNC:23175]								-0.63786	3.8e-05
ENSG00000182870	GALNT9	polypeptide N-acetylgalactosaminyltransferase 9 [Source:HGNC Symbol;Acc:HGNC:4131]								-0.63718	4.21e-12
ENSG00000124570	SERPINB6	serpin family B member 6 [Source:HGNC Symbol;Acc:HGNC:8950]								-0.636997	0.0255693
ENSG00000213918	DNASE1	deoxyribonuclease 1 [Source:HGNC Symbol;Acc:HGNC:2956]								-0.636585	1.22e-11
ENSG00000269834	ZNF528-AS1	ZNF528 antisense RNA 1 [Source:HGNC Symbol;Acc:HGNC:51305]								-0.630513	0.000670914
ENSG00000037757	MRI1	methylthioribose-1-phosphate isomerase 1 [Source:HGNC Symbol;Acc:HGNC:28469]								-0.630394	0.00231798
ENSG00000242779	ZNF702P	zinc finger protein 702	pseudogene [Source:HGNC Symbol;Acc:HGNC:25775]							-0.628262	9.07e-06
ENSG00000112305	SMAP1	small ArfGAP 1 [Source:HGNC Symbol;Acc:HGNC:19651]								-0.626821	4.53e-25
ENSG00000107338	SHB	SH2 domain containing adaptor protein B [Source:HGNC Symbol;Acc:HGNC:10838]								-0.626298	0.000126861
ENSG00000158164	TMSB15A	thymosin beta 15a [Source:HGNC Symbol;Acc:HGNC:30744]								-0.624808	7.18e-09
ENSG00000162722	TRIM58	tripartite motif containing 58 [Source:HGNC Symbol;Acc:HGNC:24150]								-0.623842	4.45e-07
ENSG00000106123	EPHB6	EPH receptor B6 [Source:HGNC Symbol;Acc:HGNC:3396]								-0.62142	0.0150186
ENSG00000164211	STARD4	StAR related lipid transfer domain containing 4 [Source:HGNC Symbol;Acc:HGNC:18058]								-0.619074	5.74e-10
ENSG00000159176	CSRP1	cysteine and glycine rich protein 1 [Source:HGNC Symbol;Acc:HGNC:2469]								-0.613898	0.0349974
ENSG00000147231	RADX	RPA1 related single stranded DNA binding protein	X-linked [Source:HGNC Symbol;Acc:HGNC:25486]							-0.612967	0.000336838
ENSG00000204065	TCEAL5	transcription elongation factor A like 5 [Source:HGNC Symbol;Acc:HGNC:22282]								-0.610662	0.000947334
ENSG00000135775	COG2	component of oligomeric golgi complex 2 [Source:HGNC Symbol;Acc:HGNC:6546]								-0.609933	0.00253286
ENSG00000113161	HMGCR	3-hydroxy-3-methylglutaryl-CoA reductase [Source:HGNC Symbol;Acc:HGNC:5006]								-0.607554	1.58e-127
ENSG00000144485	HES6	hes family bHLH transcription factor 6 [Source:HGNC Symbol;Acc:HGNC:18254]								-0.603407	2.84e-10
ENSG00000182836	PLCXD3	phosphatidylinositol specific phospholipase C X domain containing 3 [Source:HGNC Symbol;Acc:HGNC:31822]								-0.602339	3.24e-43
ENSG00000249158	PCDHA11	protocadherin alpha 11 [Source:HGNC Symbol;Acc:HGNC:8665]								-0.599859	0.00520618
ENSG00000129595	EPB41L4A	erythrocyte membrane protein band 4.1 like 4A [Source:HGNC Symbol;Acc:HGNC:13278]								-0.597879	4.21e-08
ENSG00000154678	PDE1C	phosphodiesterase 1C [Source:HGNC Symbol;Acc:HGNC:8776]								-0.596147	6.45e-12
ENSG00000128536	CDHR3	cadherin related family member 3 [Source:HGNC Symbol;Acc:HGNC:26308]								-0.595402	0.000203068
ENSG00000124074	ENKD1	enkurin domain containing 1 [Source:HGNC Symbol;Acc:HGNC:25246]								-0.595197	0.0455534
ENSG00000138193	PLCE1	phospholipase C epsilon 1 [Source:HGNC Symbol;Acc:HGNC:17175]								-0.594187	0.000463991
ENSG00000156876	SASS6	SAS-6 centriolar assembly protein [Source:HGNC Symbol;Acc:HGNC:25403]								-0.591746	0.0303377
ENSG00000226702	MIR217HG	MIR217 host gene [Source:HGNC Symbol;Acc:HGNC:50537]								-0.591676	0.0190602
ENSG00000241878	PISD	phosphatidylserine decarboxylase [Source:HGNC Symbol;Acc:HGNC:8999]								-0.589593	8.61e-05
ENSG00000157570	TSPAN18	tetraspanin 18 [Source:HGNC Symbol;Acc:HGNC:20660]								-0.589116	7.48e-21
ENSG00000180537	RNF182	ring finger protein 182 [Source:HGNC Symbol;Acc:HGNC:28522]								-0.586032	0.0147105
ENSG00000206503	HLA-A	major histocompatibility complex	class I	A [Source:HGNC Symbol;Acc:HGNC:4931]						-0.58312	0.00235969
ENSG00000172893	DHCR7	7-dehydrocholesterol reductase [Source:HGNC Symbol;Acc:HGNC:2860]								-0.581963	7.01e-25
ENSG00000140600	SH3GL3	SH3 domain containing GRB2 like 3	endophilin A3 [Source:HGNC Symbol;Acc:HGNC:10832]							-0.581847	4.51e-08
ENSG00000082397	EPB41L3	erythrocyte membrane protein band 4.1 like 3 [Source:HGNC Symbol;Acc:HGNC:3380]								-0.581114	7.87e-53
ENSG00000128274	A4GALT	alpha 1	4-galactosyltransferase (P blood group) [Source:HGNC Symbol;Acc:HGNC:18149]							-0.580995	0.000149803
ENSG00000066382	MPPED2	metallophosphoesterase domain containing 2 [Source:HGNC Symbol;Acc:HGNC:1180]								-0.577961	9.98e-08
ENSG00000173269	MMRN2	multimerin 2 [Source:HGNC Symbol;Acc:HGNC:19888]								-0.577843	0.00898809
ENSG00000148908	RGS10	regulator of G protein signaling 10 [Source:HGNC Symbol;Acc:HGNC:9992]								-0.575175	1.72e-07
ENSG00000121454	LHX4	LIM homeobox 4 [Source:HGNC Symbol;Acc:HGNC:21734]								-0.574933	3.64e-07
ENSG00000130813	SHFL	shiftless antiviral inhibitor of ribosomal frameshifting [Source:HGNC Symbol;Acc:HGNC:25649]								-0.573551	0.0164127
ENSG00000122786	CALD1	caldesmon 1 [Source:HGNC Symbol;Acc:HGNC:1441]								-0.573285	0.000339913
ENSG00000132716	DCAF8	DDB1 and CUL4 associated factor 8 [Source:HGNC Symbol;Acc:HGNC:24891]								-0.573095	0.000178112
ENSG00000164128	NPY1R	neuropeptide Y receptor Y1 [Source:HGNC Symbol;Acc:HGNC:7956]								-0.572946	0.0303029
ENSG00000223756	TSSC2	tumor suppressing subtransferable candidate 2 pseudogene [Source:HGNC Symbol;Acc:HGNC:12384]								-0.570414	0.00110738
ENSG00000102221	JADE3	jade family PHD finger 3 [Source:HGNC Symbol;Acc:HGNC:22982]								-0.568944	0.0156378
ENSG00000117971	CHRNB4	cholinergic receptor nicotinic beta 4 subunit [Source:HGNC Symbol;Acc:HGNC:1964]								-0.568278	0.0136246
ENSG00000164099	PRSS12	serine protease 12 [Source:HGNC Symbol;Acc:HGNC:9477]								-0.567394	1.38e-12
ENSG00000131069	ACSS2	acyl-CoA synthetase short chain family member 2 [Source:HGNC Symbol;Acc:HGNC:15814]								-0.56727	2.97e-11
ENSG00000144339	TMEFF2	transmembrane protein with EGF like and two follistatin like domains 2 [Source:HGNC Symbol;Acc:HGNC:11867]								-0.566174	1.12e-17
ENSG00000170745	KCNS3	potassium voltage-gated channel modifier subfamily S member 3 [Source:HGNC Symbol;Acc:HGNC:6302]								-0.563084	0.0277794
ENSG00000120049	KCNIP2	potassium voltage-gated channel interacting protein 2 [Source:HGNC Symbol;Acc:HGNC:15522]								-0.561701	5.16e-10
ENSG00000169744	LDB2	LIM domain binding 2 [Source:HGNC Symbol;Acc:HGNC:6533]								-0.560899	0.0113106
ENSG00000124762	CDKN1A	cyclin dependent kinase inhibitor 1A [Source:HGNC Symbol;Acc:HGNC:1784]								-0.560233	0.0217482
ENSG00000119522	DENND1A	DENN domain containing 1A [Source:HGNC Symbol;Acc:HGNC:29324]								-0.560038	2.99e-07
ENSG00000145416	MARCHF1	membrane associated ring-CH-type finger 1 [Source:HGNC Symbol;Acc:HGNC:26077]								-0.558523	2.83e-05
ENSG00000148737	TCF7L2	transcription factor 7 like 2 [Source:HGNC Symbol;Acc:HGNC:11641]								-0.555284	5.99e-05
ENSG00000099194	SCD	stearoyl-CoA desaturase [Source:HGNC Symbol;Acc:HGNC:10571]								-0.554873	1.52e-152
ENSG00000149575	SCN2B	sodium voltage-gated channel beta subunit 2 [Source:HGNC Symbol;Acc:HGNC:10589]								-0.553027	0.000425732
ENSG00000149600	COMMD7	COMM domain containing 7 [Source:HGNC Symbol;Acc:HGNC:16223]								-0.54832	9.6e-07
ENSG00000184349	EFNA5	ephrin A5 [Source:HGNC Symbol;Acc:HGNC:3225]								-0.548097	4e-11
ENSG00000154040	CABYR	calcium binding tyrosine phosphorylation regulated [Source:HGNC Symbol;Acc:HGNC:15569]								-0.545495	0.000266323
ENSG00000113763	UNC5A	unc-5 netrin receptor A [Source:HGNC Symbol;Acc:HGNC:12567]								-0.544949	0.00152257
ENSG00000165606	DRGX	dorsal root ganglia homeobox [Source:HGNC Symbol;Acc:HGNC:21536]								-0.543847	2.55e-10
ENSG00000149782	PLCB3	phospholipase C beta 3 [Source:HGNC Symbol;Acc:HGNC:9056]								-0.541613	0.000455602
ENSG00000160752	FDPS	farnesyl diphosphate synthase [Source:HGNC Symbol;Acc:HGNC:3631]								-0.541289	6.53e-38
ENSG00000128309	MPST	mercaptopyruvate sulfurtransferase [Source:HGNC Symbol;Acc:HGNC:7223]								-0.541183	0.00152076
ENSG00000168067	MAP4K2	mitogen-activated protein kinase kinase kinase kinase 2 [Source:HGNC Symbol;Acc:HGNC:6864]								-0.541134	0.00381167
ENSG00000102900	NUP93	nucleoporin 93 [Source:HGNC Symbol;Acc:HGNC:28958]								-0.540389	9.14e-15
ENSG00000184905	TCEAL2	transcription elongation factor A like 2 [Source:HGNC Symbol;Acc:HGNC:29818]								-0.539887	4.32e-11
ENSG00000186642	PDE2A	phosphodiesterase 2A [Source:HGNC Symbol;Acc:HGNC:8777]								-0.539868	1.3e-09
ENSG00000245680	ZNF585B	zinc finger protein 585B [Source:HGNC Symbol;Acc:HGNC:30948]								-0.539445	0.0448066
ENSG00000134330	IAH1	isoamyl acetate hydrolyzing esterase 1 (putative) [Source:HGNC Symbol;Acc:HGNC:27696]								-0.537867	0.000124104
ENSG00000184110	EIF3C	eukaryotic translation initiation factor 3 subunit C [Source:HGNC Symbol;Acc:HGNC:3279]								-0.536982	0.00719273
ENSG00000243927	MRPS6	mitochondrial ribosomal protein S6 [Source:HGNC Symbol;Acc:HGNC:14051]								-0.532436	2.8e-06
ENSG00000158458	NRG2	neuregulin 2 [Source:HGNC Symbol;Acc:HGNC:7998]								-0.530834	0.0233026
ENSG00000124613	ZNF391	zinc finger protein 391 [Source:HGNC Symbol;Acc:HGNC:18779]								-0.529228	0.0104629
ENSG00000077080	ACTL6B	actin like 6B [Source:HGNC Symbol;Acc:HGNC:160]								-0.528779	7.38e-15
ENSG00000138083	SIX3	SIX homeobox 3 [Source:HGNC Symbol;Acc:HGNC:10889]								-0.52803	7.72e-09
ENSG00000105287	PRKD2	protein kinase D2 [Source:HGNC Symbol;Acc:HGNC:17293]								-0.527603	0.0216871
ENSG00000197322	C17orf102	chromosome 17 open reading frame 102 [Source:HGNC Symbol;Acc:HGNC:34412]								-0.525969	0.0111567
ENSG00000186019	AC021092.1	novel transcript	antisense to ZNF225 and ZNF224							-0.525962	9.27e-10
ENSG00000049769	PPP1R3F	protein phosphatase 1 regulatory subunit 3F [Source:HGNC Symbol;Acc:HGNC:14944]								-0.525363	4.19e-05
ENSG00000073803	MAP3K13	mitogen-activated protein kinase kinase kinase 13 [Source:HGNC Symbol;Acc:HGNC:6852]								-0.523284	8.77e-06
ENSG00000165973	NELL1	neural EGFL like 1 [Source:HGNC Symbol;Acc:HGNC:7750]								-0.521952	1.4e-09
ENSG00000166073	GPR176	G protein-coupled receptor 176 [Source:HGNC Symbol;Acc:HGNC:32370]								-0.521636	1.72e-06
ENSG00000179104	TMTC2	transmembrane O-mannosyltransferase targeting cadherins 2 [Source:HGNC Symbol;Acc:HGNC:25440]								-0.520983	0.000775727
ENSG00000133874	RNF122	ring finger protein 122 [Source:HGNC Symbol;Acc:HGNC:21147]								-0.52093	0.00439385
ENSG00000074071	MRPS34	mitochondrial ribosomal protein S34 [Source:HGNC Symbol;Acc:HGNC:16618]								-0.518965	0.000101536
ENSG00000279207	AC015813.6	novel transcript								-0.518119	0.000260196
ENSG00000141699	RETREG3	reticulophagy regulator family member 3 [Source:HGNC Symbol;Acc:HGNC:27258]								-0.516195	3.21e-06
ENSG00000178966	RMI1	RecQ mediated genome instability 1 [Source:HGNC Symbol;Acc:HGNC:25764]								-0.514543	0.0182816
ENSG00000113248	PCDHB15	protocadherin beta 15 [Source:HGNC Symbol;Acc:HGNC:8686]								-0.51352	3.73e-07
ENSG00000100426	ZBED4	zinc finger BED-type containing 4 [Source:HGNC Symbol;Acc:HGNC:20721]								-0.513221	1.1e-09
ENSG00000127952	STYXL1	serine/threonine/tyrosine interacting like 1 [Source:HGNC Symbol;Acc:HGNC:18165]								-0.509832	0.0301512
ENSG00000259436	AC010247.2	novel transcript	antisense to POU2F2							-0.509812	1.91e-10
ENSG00000185386	MAPK11	mitogen-activated protein kinase 11 [Source:HGNC Symbol;Acc:HGNC:6873]								-0.507989	2.15e-05
ENSG00000197329	PELI1	pellino E3 ubiquitin protein ligase 1 [Source:HGNC Symbol;Acc:HGNC:8827]								-0.507454	0.00219554
ENSG00000182685	BRICD5	BRICHOS domain containing 5 [Source:HGNC Symbol;Acc:HGNC:28309]								-0.506431	0.0488515
ENSG00000130707	ASS1	argininosuccinate synthase 1 [Source:HGNC Symbol;Acc:HGNC:758]								-0.50624	0.00481506
ENSG00000089723	OTUB2	OTU deubiquitinase	ubiquitin aldehyde binding 2 [Source:HGNC Symbol;Acc:HGNC:20351]							-0.504874	0.00338062
ENSG00000140750	ARHGAP17	Rho GTPase activating protein 17 [Source:HGNC Symbol;Acc:HGNC:18239]								-0.504454	4.1e-05
ENSG00000075223	SEMA3C	semaphorin 3C [Source:HGNC Symbol;Acc:HGNC:10725]								-0.503379	0.00328669
ENSG00000214765	SEPTIN7P2	septin 7 pseudogene 2 [Source:HGNC Symbol;Acc:HGNC:32339]								-0.501237	0.00171512
ENSG00000134594	RAB33A	RAB33A	member RAS oncogene family [Source:HGNC Symbol;Acc:HGNC:9773]							-0.500761	0.000143655
ENSG00000107798	LIPA	lipase A	lysosomal acid type [Source:HGNC Symbol;Acc:HGNC:6617]							-0.499886	0.000669154
ENSG00000119866	BCL11A	BAF chromatin remodeling complex subunit BCL11A [Source:HGNC Symbol;Acc:HGNC:13221]								-0.498909	3.19e-10
ENSG00000131409	LRRC4B	leucine rich repeat containing 4B [Source:HGNC Symbol;Acc:HGNC:25042]								-0.498394	3.42e-30
ENSG00000164366	CCDC127	coiled-coil domain containing 127 [Source:HGNC Symbol;Acc:HGNC:30520]								-0.498389	4.45e-09
ENSG00000130724	CHMP2A	charged multivesicular body protein 2A [Source:HGNC Symbol;Acc:HGNC:30216]								-0.496469	3.39e-06
ENSG00000179241	LDLRAD3	low density lipoprotein receptor class A domain containing 3 [Source:HGNC Symbol;Acc:HGNC:27046]								-0.496228	9.53e-12
ENSG00000130164	LDLR	low density lipoprotein receptor [Source:HGNC Symbol;Acc:HGNC:6547]								-0.495624	4.66e-19
ENSG00000198937	CCDC167	coiled-coil domain containing 167 [Source:HGNC Symbol;Acc:HGNC:21239]								-0.494178	0.00412017
ENSG00000147155	EBP	EBP cholestenol delta-isomerase [Source:HGNC Symbol;Acc:HGNC:3133]								-0.494003	0.000409837
ENSG00000174891	RSRC1	arginine and serine rich coiled-coil 1 [Source:HGNC Symbol;Acc:HGNC:24152]								-0.493165	0.000709539
ENSG00000171291	ZNF439	zinc finger protein 439 [Source:HGNC Symbol;Acc:HGNC:20873]								-0.493001	0.0389754
ENSG00000128641	MYO1B	myosin IB [Source:HGNC Symbol;Acc:HGNC:7596]								-0.492914	2.56e-09
ENSG00000112972	HMGCS1	3-hydroxy-3-methylglutaryl-CoA synthase 1 [Source:HGNC Symbol;Acc:HGNC:5007]								-0.492556	7.48e-106
ENSG00000134207	SYT6	synaptotagmin 6 [Source:HGNC Symbol;Acc:HGNC:18638]								-0.492137	7.54e-24
ENSG00000138030	KHK	ketohexokinase [Source:HGNC Symbol;Acc:HGNC:6315]								-0.491614	0.0339725
ENSG00000080845	DLGAP4	DLG associated protein 4 [Source:HGNC Symbol;Acc:HGNC:24476]								-0.490826	9.63e-28
ENSG00000163961	RNF168	ring finger protein 168 [Source:HGNC Symbol;Acc:HGNC:26661]								-0.490708	0.00043234
ENSG00000119508	NR4A3	nuclear receptor subfamily 4 group A member 3 [Source:HGNC Symbol;Acc:HGNC:7982]								-0.488231	7.57e-11
ENSG00000168575	SLC20A2	solute carrier family 20 member 2 [Source:HGNC Symbol;Acc:HGNC:10947]								-0.487871	3.73e-07
ENSG00000132669	RIN2	Ras and Rab interactor 2 [Source:HGNC Symbol;Acc:HGNC:18750]								-0.485256	0.00266928
ENSG00000132196	HSD17B7	hydroxysteroid 17-beta dehydrogenase 7 [Source:HGNC Symbol;Acc:HGNC:5215]								-0.483054	0.000394795
ENSG00000163050	COQ8A	coenzyme Q8A [Source:HGNC Symbol;Acc:HGNC:16812]								-0.482556	0.00980824
ENSG00000103047	TANGO6	transport and golgi organization 6 homolog [Source:HGNC Symbol;Acc:HGNC:25749]								-0.47894	0.00555283
ENSG00000120327	PCDHB14	protocadherin beta 14 [Source:HGNC Symbol;Acc:HGNC:8685]								-0.476909	0.000949641
ENSG00000088280	ASAP3	ArfGAP with SH3 domain	ankyrin repeat and PH domain 3 [Source:HGNC Symbol;Acc:HGNC:14987]							-0.476761	0.00773479
ENSG00000008083	JARID2	jumonji and AT-rich interaction domain containing 2 [Source:HGNC Symbol;Acc:HGNC:6196]								-0.475784	9.52e-09
ENSG00000204439	C6orf47	chromosome 6 open reading frame 47 [Source:HGNC Symbol;Acc:HGNC:19076]								-0.473614	0.0140092
ENSG00000158373	H2BC5	H2B clustered histone 5 [Source:HGNC Symbol;Acc:HGNC:4747]								-0.473408	0.0227145
ENSG00000107295	SH3GL2	SH3 domain containing GRB2 like 2	endophilin A1 [Source:HGNC Symbol;Acc:HGNC:10831]							-0.473359	5.94e-05
ENSG00000103037	SETD6	SET domain containing 6	protein lysine methyltransferase [Source:HGNC Symbol;Acc:HGNC:26116]							-0.472414	0.0149331
ENSG00000067113	PLPP1	phospholipid phosphatase 1 [Source:HGNC Symbol;Acc:HGNC:9228]								-0.472117	0.00568632
ENSG00000104549	SQLE	squalene epoxidase [Source:HGNC Symbol;Acc:HGNC:11279]								-0.471295	5.56e-40
ENSG00000115677	HDLBP	high density lipoprotein binding protein [Source:HGNC Symbol;Acc:HGNC:4857]								-0.469994	9.52e-32
ENSG00000106070	GRB10	growth factor receptor bound protein 10 [Source:HGNC Symbol;Acc:HGNC:4564]								-0.469826	2.67e-12
ENSG00000206535	LNP1	leukemia NUP98 fusion partner 1 [Source:HGNC Symbol;Acc:HGNC:28014]								-0.469168	0.020358
ENSG00000130714	POMT1	protein O-mannosyltransferase 1 [Source:HGNC Symbol;Acc:HGNC:9202]								-0.467697	1.52e-06
ENSG00000215218	UBE2QL1	ubiquitin conjugating enzyme E2 Q family like 1 [Source:HGNC Symbol;Acc:HGNC:37269]								-0.467425	3.33e-40
ENSG00000214753	HNRNPUL2	heterogeneous nuclear ribonucleoprotein U like 2 [Source:HGNC Symbol;Acc:HGNC:25451]								-0.466862	1.27e-08
ENSG00000162426	SLC45A1	solute carrier family 45 member 1 [Source:HGNC Symbol;Acc:HGNC:17939]								-0.46668	0.000154605
ENSG00000251022	THAP9-AS1	THAP9 antisense RNA 1 [Source:HGNC Symbol;Acc:HGNC:44172]								-0.465108	0.0273704
ENSG00000149929	HIRIP3	HIRA interacting protein 3 [Source:HGNC Symbol;Acc:HGNC:4917]								-0.463964	0.0342551
ENSG00000156587	UBE2L6	ubiquitin conjugating enzyme E2 L6 [Source:HGNC Symbol;Acc:HGNC:12490]								-0.463677	2.58e-09
ENSG00000167840	ZNF232	zinc finger protein 232 [Source:HGNC Symbol;Acc:HGNC:13026]								-0.462578	0.0209141
ENSG00000169184	MN1	MN1 proto-oncogene	transcriptional regulator [Source:HGNC Symbol;Acc:HGNC:7180]							-0.461349	3.12e-10
ENSG00000185361	TNFAIP8L1	TNF alpha induced protein 8 like 1 [Source:HGNC Symbol;Acc:HGNC:28279]								-0.461259	0.00772491
ENSG00000105202	FBL	fibrillarin [Source:HGNC Symbol;Acc:HGNC:3599]								-0.459503	0.00849612
ENSG00000165389	SPTSSA	serine palmitoyltransferase small subunit A [Source:HGNC Symbol;Acc:HGNC:20361]								-0.458822	0.000521416
ENSG00000239665	AL157392.3	novel transcript								-0.457044	0.0227995
ENSG00000089486	CDIP1	cell death inducing p53 target 1 [Source:HGNC Symbol;Acc:HGNC:13234]								-0.456742	1.71e-09
ENSG00000067082	KLF6	Kruppel like factor 6 [Source:HGNC Symbol;Acc:HGNC:2235]								-0.453784	5.23e-07
ENSG00000189056	RELN	reelin [Source:HGNC Symbol;Acc:HGNC:9957]								-0.453765	1.19e-08
ENSG00000196150	ZNF250	zinc finger protein 250 [Source:HGNC Symbol;Acc:HGNC:13044]								-0.453595	4.87e-05
ENSG00000186814	ZSCAN30	zinc finger and SCAN domain containing 30 [Source:HGNC Symbol;Acc:HGNC:33517]								-0.453205	0.00491449
ENSG00000205593	DENND6B	DENN domain containing 6B [Source:HGNC Symbol;Acc:HGNC:32690]								-0.451594	2.45e-08
ENSG00000177700	POLR2L	RNA polymerase II subunit L [Source:HGNC Symbol;Acc:HGNC:9199]								-0.451515	0.0032185
ENSG00000102710	SUPT20H	SPT20 homolog	SAGA complex component [Source:HGNC Symbol;Acc:HGNC:20596]							-0.451344	1.35e-07
ENSG00000143494	VASH2	vasohibin 2 [Source:HGNC Symbol;Acc:HGNC:25723]								-0.451343	3.5e-13
ENSG00000274290	H2BC6	H2B clustered histone 6 [Source:HGNC Symbol;Acc:HGNC:4753]								-0.450838	0.037657
ENSG00000135469	COQ10A	coenzyme Q10A [Source:HGNC Symbol;Acc:HGNC:26515]								-0.450658	0.0191534
ENSG00000164176	EDIL3	EGF like repeats and discoidin domains 3 [Source:HGNC Symbol;Acc:HGNC:3173]								-0.450102	1.03e-38
ENSG00000105642	KCNN1	potassium calcium-activated channel subfamily N member 1 [Source:HGNC Symbol;Acc:HGNC:6290]								-0.449943	0.00952222
ENSG00000054148	PHPT1	phosphohistidine phosphatase 1 [Source:HGNC Symbol;Acc:HGNC:30033]								-0.4492	4.17e-05
ENSG00000162409	PRKAA2	protein kinase AMP-activated catalytic subunit alpha 2 [Source:HGNC Symbol;Acc:HGNC:9377]								-0.447723	3.23e-05
ENSG00000066855	MTFR1	mitochondrial fission regulator 1 [Source:HGNC Symbol;Acc:HGNC:29510]								-0.447206	0.0267853
ENSG00000204580	DDR1	discoidin domain receptor tyrosine kinase 1 [Source:HGNC Symbol;Acc:HGNC:2730]								-0.443546	3.21e-20
ENSG00000196642	RABL6	RAB	member RAS oncogene family like 6 [Source:HGNC Symbol;Acc:HGNC:24703]							-0.443541	1.21e-08
ENSG00000173465	ZNRD2	zinc ribbon domain containing 2 [Source:HGNC Symbol;Acc:HGNC:11328]								-0.442505	0.0491219
ENSG00000136997	MYC	MYC proto-oncogene	bHLH transcription factor [Source:HGNC Symbol;Acc:HGNC:7553]							-0.442285	0.000161004
ENSG00000165810	BTNL9	butyrophilin like 9 [Source:HGNC Symbol;Acc:HGNC:24176]								-0.442234	0.00011127
ENSG00000151320	AKAP6	A-kinase anchoring protein 6 [Source:HGNC Symbol;Acc:HGNC:376]								-0.441601	6.21e-38
ENSG00000130940	CASZ1	castor zinc finger 1 [Source:HGNC Symbol;Acc:HGNC:26002]								-0.440734	0.000603501
ENSG00000112232	KHDRBS2	KH RNA binding domain containing	signal transduction associated 2 [Source:HGNC Symbol;Acc:HGNC:18114]							-0.4402	0.000289414
ENSG00000163879	DNALI1	dynein axonemal light intermediate chain 1 [Source:HGNC Symbol;Acc:HGNC:14353]								-0.44001	0.0069697
ENSG00000108592	FTSJ3	FtsJ RNA 2'-O-methyltransferase 3 [Source:HGNC Symbol;Acc:HGNC:17136]								-0.439448	0.00261396
ENSG00000155090	KLF10	Kruppel like factor 10 [Source:HGNC Symbol;Acc:HGNC:11810]								-0.438114	6.9e-05
ENSG00000112855	HARS2	histidyl-tRNA synthetase 2	mitochondrial [Source:HGNC Symbol;Acc:HGNC:4817]							-0.436566	0.000740972
ENSG00000110046	ATG2A	autophagy related 2A [Source:HGNC Symbol;Acc:HGNC:29028]								-0.436472	0.00898809
ENSG00000136436	CALCOCO2	calcium binding and coiled-coil domain 2 [Source:HGNC Symbol;Acc:HGNC:29912]								-0.435709	0.044274
ENSG00000116133	DHCR24	24-dehydrocholesterol reductase [Source:HGNC Symbol;Acc:HGNC:2859]								-0.433101	4.53e-55
ENSG00000156395	SORCS3	sortilin related VPS10 domain containing receptor 3 [Source:HGNC Symbol;Acc:HGNC:16699]								-0.432951	0.000332887
ENSG00000126217	MCF2L	MCF.2 cell line derived transforming sequence like [Source:HGNC Symbol;Acc:HGNC:14576]								-0.432575	8.06e-21
ENSG00000068024	HDAC4	histone deacetylase 4 [Source:HGNC Symbol;Acc:HGNC:14063]								-0.431773	0.00110523
ENSG00000149480	MTA2	metastasis associated 1 family member 2 [Source:HGNC Symbol;Acc:HGNC:7411]								-0.431285	6.63e-10
ENSG00000166676	TVP23A	trans-golgi network vesicle protein 23 homolog A [Source:HGNC Symbol;Acc:HGNC:20398]								-0.430633	0.0249945
ENSG00000105793	GTPBP10	GTP binding protein 10 [Source:HGNC Symbol;Acc:HGNC:25106]								-0.429643	0.0433153
ENSG00000028203	VEZT	vezatin	adherens junctions transmembrane protein [Source:HGNC Symbol;Acc:HGNC:18258]							-0.429411	3.24e-20
ENSG00000162929	KIAA1841	KIAA1841 [Source:HGNC Symbol;Acc:HGNC:29387]								-0.429346	1.45e-06
ENSG00000196312	MFSD14C	major facilitator superfamily domain containing 14C [Source:HGNC Symbol;Acc:HGNC:23672]								-0.428017	0.000260573
ENSG00000183718	TRIM52	tripartite motif containing 52 [Source:HGNC Symbol;Acc:HGNC:19024]								-0.427645	0.00746631
ENSG00000152503	TRIM36	tripartite motif containing 36 [Source:HGNC Symbol;Acc:HGNC:16280]								-0.427163	1.58e-10
ENSG00000147383	NSDHL	NAD(P) dependent steroid dehydrogenase-like [Source:HGNC Symbol;Acc:HGNC:13398]								-0.426569	1.61e-05
ENSG00000105655	ISYNA1	inositol-3-phosphate synthase 1 [Source:HGNC Symbol;Acc:HGNC:29821]								-0.424425	3.97e-12
ENSG00000140374	ETFA	electron transfer flavoprotein subunit alpha [Source:HGNC Symbol;Acc:HGNC:3481]								-0.422781	1.74e-06
ENSG00000160285	LSS	lanosterol synthase [Source:HGNC Symbol;Acc:HGNC:6708]								-0.422681	1.7e-23
ENSG00000154975	CA10	carbonic anhydrase 10 [Source:HGNC Symbol;Acc:HGNC:1369]								-0.422096	5.72e-05
ENSG00000188130	MAPK12	mitogen-activated protein kinase 12 [Source:HGNC Symbol;Acc:HGNC:6874]								-0.420773	0.000591972
ENSG00000166272	WBP1L	WW domain binding protein 1 like [Source:HGNC Symbol;Acc:HGNC:23510]								-0.418712	5.54e-06
ENSG00000109929	SC5D	sterol-C5-desaturase [Source:HGNC Symbol;Acc:HGNC:10547]								-0.416921	1.39e-20
ENSG00000125355	TMEM255A	transmembrane protein 255A [Source:HGNC Symbol;Acc:HGNC:26086]								-0.416804	5.52e-06
ENSG00000164002	EXO5	exonuclease 5 [Source:HGNC Symbol;Acc:HGNC:26115]								-0.416766	0.0233839
ENSG00000079277	MKNK1	MAPK interacting serine/threonine kinase 1 [Source:HGNC Symbol;Acc:HGNC:7110]								-0.416691	0.00792957
ENSG00000188227	ZNF793	zinc finger protein 793 [Source:HGNC Symbol;Acc:HGNC:33115]								-0.416304	3.2e-08
ENSG00000126088	UROD	uroporphyrinogen decarboxylase [Source:HGNC Symbol;Acc:HGNC:12591]								-0.416196	0.0108243
ENSG00000067064	IDI1	isopentenyl-diphosphate delta isomerase 1 [Source:HGNC Symbol;Acc:HGNC:5387]								-0.415456	4.79e-23
ENSG00000198598	MMP17	matrix metallopeptidase 17 [Source:HGNC Symbol;Acc:HGNC:7163]								-0.414326	0.000363271
ENSG00000125779	PANK2	pantothenate kinase 2 [Source:HGNC Symbol;Acc:HGNC:15894]								-0.4141	3.91e-05
ENSG00000100038	TOP3B	DNA topoisomerase III beta [Source:HGNC Symbol;Acc:HGNC:11993]								-0.414084	0.0367094
ENSG00000119771	KLHL29	kelch like family member 29 [Source:HGNC Symbol;Acc:HGNC:29404]								-0.413979	0.000539439
ENSG00000162971	TYW5	tRNA-yW synthesizing protein 5 [Source:HGNC Symbol;Acc:HGNC:26754]								-0.41377	0.0285658
ENSG00000101134	DOK5	docking protein 5 [Source:HGNC Symbol;Acc:HGNC:16173]								-0.413536	0.000321917
ENSG00000130844	ZNF331	zinc finger protein 331 [Source:HGNC Symbol;Acc:HGNC:15489]								-0.412843	0.000185673
ENSG00000215424	MCM3AP-AS1	MCM3AP antisense RNA 1 [Source:HGNC Symbol;Acc:HGNC:16417]								-0.410561	0.0487932
ENSG00000119685	TTLL5	tubulin tyrosine ligase like 5 [Source:HGNC Symbol;Acc:HGNC:19963]								-0.41023	0.00691621
ENSG00000117859	OSBPL9	oxysterol binding protein like 9 [Source:HGNC Symbol;Acc:HGNC:16386]								-0.409152	1.32e-09
ENSG00000101191	DIDO1	death inducer-obliterator 1 [Source:HGNC Symbol;Acc:HGNC:2680]								-0.407944	1.17e-10
ENSG00000015133	CCDC88C	coiled-coil domain containing 88C [Source:HGNC Symbol;Acc:HGNC:19967]								-0.407827	0.0120383
ENSG00000280870	AC233296.1	MIR325 host gene (non-protein coding)								-0.407118	0.000567561
ENSG00000182247	UBE2E2	ubiquitin conjugating enzyme E2 E2 [Source:HGNC Symbol;Acc:HGNC:12478]								-0.406262	1.68e-05
ENSG00000184697	CLDN6	claudin 6 [Source:HGNC Symbol;Acc:HGNC:2048]								-0.405572	0.00917455
ENSG00000134824	FADS2	fatty acid desaturase 2 [Source:HGNC Symbol;Acc:HGNC:3575]								-0.405488	4.44e-42
ENSG00000133101	CCNA1	cyclin A1 [Source:HGNC Symbol;Acc:HGNC:1577]								-0.405014	0.0250411
ENSG00000253230	LINC00599	long intergenic non-protein coding RNA 599 [Source:HGNC Symbol;Acc:HGNC:27231]								-0.404617	0.00252407
ENSG00000077458	FAM76B	family with sequence similarity 76 member B [Source:HGNC Symbol;Acc:HGNC:28492]								-0.404381	0.00922181
ENSG00000171992	SYNPO	synaptopodin [Source:HGNC Symbol;Acc:HGNC:30672]								-0.404231	0.0199733
ENSG00000067836	ROGDI	rogdi atypical leucine zipper [Source:HGNC Symbol;Acc:HGNC:29478]								-0.403841	0.00570651
ENSG00000130731	METTL26	methyltransferase like 26 [Source:HGNC Symbol;Acc:HGNC:14141]								-0.403121	0.0320887
ENSG00000147642	SYBU	syntabulin [Source:HGNC Symbol;Acc:HGNC:26011]								-0.402839	6.26e-05
ENSG00000245910	SNHG6	small nucleolar RNA host gene 6 [Source:HGNC Symbol;Acc:HGNC:32965]								-0.402024	0.000731143
ENSG00000104218	CSPP1	centrosome and spindle pole associated protein 1 [Source:HGNC Symbol;Acc:HGNC:26193]								-0.40082	0.0368383
ENSG00000157212	PAXIP1	PAX interacting protein 1 [Source:HGNC Symbol;Acc:HGNC:8624]								-0.400715	0.00731012
ENSG00000180304	OAZ2	ornithine decarboxylase antizyme 2 [Source:HGNC Symbol;Acc:HGNC:8096]								-0.400487	3.19e-20
ENSG00000164008	C1orf50	chromosome 1 open reading frame 50 [Source:HGNC Symbol;Acc:HGNC:28795]								-0.400269	0.0241499
ENSG00000164483	SAMD3	sterile alpha motif domain containing 3 [Source:HGNC Symbol;Acc:HGNC:21574]								-0.400196	0.0496994
ENSG00000196922	ZNF252P	zinc finger protein 252	pseudogene [Source:HGNC Symbol;Acc:HGNC:13046]							-0.399895	0.000355486
ENSG00000183570	PCBP3	poly(rC) binding protein 3 [Source:HGNC Symbol;Acc:HGNC:8651]								-0.398891	1.56e-06
ENSG00000182134	TDRKH	tudor and KH domain containing [Source:HGNC Symbol;Acc:HGNC:11713]								-0.398635	0.000695222
ENSG00000070269	TMEM260	transmembrane protein 260 [Source:HGNC Symbol;Acc:HGNC:20185]								-0.397918	0.0280385
ENSG00000152782	PANK1	pantothenate kinase 1 [Source:HGNC Symbol;Acc:HGNC:8598]								-0.396438	0.0160859
ENSG00000187961	KLHL17	kelch like family member 17 [Source:HGNC Symbol;Acc:HGNC:24023]								-0.393727	0.000698379
ENSG00000162714	ZNF496	zinc finger protein 496 [Source:HGNC Symbol;Acc:HGNC:23713]								-0.393495	9.07e-06
ENSG00000116497	S100PBP	S100P binding protein [Source:HGNC Symbol;Acc:HGNC:25768]								-0.393369	0.000380643
ENSG00000006128	TAC1	tachykinin precursor 1 [Source:HGNC Symbol;Acc:HGNC:11517]								-0.392503	0.00563385
ENSG00000130147	SH3BP4	SH3 domain binding protein 4 [Source:HGNC Symbol;Acc:HGNC:10826]								-0.392272	0.0160913
ENSG00000070413	DGCR2	DiGeorge syndrome critical region gene 2 [Source:HGNC Symbol;Acc:HGNC:2845]								-0.392249	1.12e-16
ENSG00000115109	EPB41L5	erythrocyte membrane protein band 4.1 like 5 [Source:HGNC Symbol;Acc:HGNC:19819]								-0.391697	0.00298074
ENSG00000136720	HS6ST1	heparan sulfate 6-O-sulfotransferase 1 [Source:HGNC Symbol;Acc:HGNC:5201]								-0.390666	1.38e-11
ENSG00000145284	SCD5	stearoyl-CoA desaturase 5 [Source:HGNC Symbol;Acc:HGNC:21088]								-0.390349	4.23e-18
ENSG00000136874	STX17	syntaxin 17 [Source:HGNC Symbol;Acc:HGNC:11432]								-0.389719	0.00591208
ENSG00000133422	MORC2	MORC family CW-type zinc finger 2 [Source:HGNC Symbol;Acc:HGNC:23573]								-0.389243	6.44e-08
ENSG00000166501	PRKCB	protein kinase C beta [Source:HGNC Symbol;Acc:HGNC:9395]								-0.38875	4.03e-20
ENSG00000153982	GDPD1	glycerophosphodiester phosphodiesterase domain containing 1 [Source:HGNC Symbol;Acc:HGNC:20883]								-0.388634	5.69e-06
ENSG00000111450	STX2	syntaxin 2 [Source:HGNC Symbol;Acc:HGNC:3403]								-0.388582	0.00259979
ENSG00000105676	ARMC6	armadillo repeat containing 6 [Source:HGNC Symbol;Acc:HGNC:25049]								-0.388454	0.000930396
ENSG00000277200	AC005696.4	novel transcript								-0.387708	0.0203045
ENSG00000173894	CBX2	chromobox 2 [Source:HGNC Symbol;Acc:HGNC:1552]								-0.387065	0.0370499
ENSG00000162373	BEND5	BEN domain containing 5 [Source:HGNC Symbol;Acc:HGNC:25668]								-0.3861	0.00202655
ENSG00000070785	EIF2B3	eukaryotic translation initiation factor 2B subunit gamma [Source:HGNC Symbol;Acc:HGNC:3259]								-0.385301	0.0163751
ENSG00000133935	ERG28	ergosterol biosynthesis 28 homolog [Source:HGNC Symbol;Acc:HGNC:1187]								-0.384405	2.93e-06
ENSG00000108679	LGALS3BP	galectin 3 binding protein [Source:HGNC Symbol;Acc:HGNC:6564]								-0.382418	1.63e-11
ENSG00000166024	R3HCC1L	R3H domain and coiled-coil containing 1 like [Source:HGNC Symbol;Acc:HGNC:23512]								-0.381191	0.0288533
ENSG00000108219	TSPAN14	tetraspanin 14 [Source:HGNC Symbol;Acc:HGNC:23303]								-0.380101	8.77e-06
ENSG00000171223	JUNB	JunB proto-oncogene	AP-1 transcription factor subunit [Source:HGNC Symbol;Acc:HGNC:6205]							-0.379708	0.00534018
ENSG00000065054	SLC9A3R2	SLC9A3 regulator 2 [Source:HGNC Symbol;Acc:HGNC:11076]								-0.379684	0.000281169
ENSG00000105784	RUNDC3B	RUN domain containing 3B [Source:HGNC Symbol;Acc:HGNC:30286]								-0.379468	1.71e-08
ENSG00000166707	ZCCHC18	zinc finger CCHC-type containing 18 [Source:HGNC Symbol;Acc:HGNC:32459]								-0.379345	0.0221104
ENSG00000196470	SIAH1	siah E3 ubiquitin protein ligase 1 [Source:HGNC Symbol;Acc:HGNC:10857]								-0.379237	0.0010221
ENSG00000216775	AL109918.1	heterogeneous nuclear ribonucleoprotein A/B (HNRNPAB) pseudogene								-0.37908	0.0281064
ENSG00000198453	ZNF568	zinc finger protein 568 [Source:HGNC Symbol;Acc:HGNC:25392]								-0.377983	0.013067
ENSG00000052802	MSMO1	methylsterol monooxygenase 1 [Source:HGNC Symbol;Acc:HGNC:10545]								-0.377721	1.65e-24
ENSG00000231925	TAPBP	TAP binding protein [Source:HGNC Symbol;Acc:HGNC:11566]								-0.374049	0.00150615
ENSG00000164659	KIAA1324L	KIAA1324 like [Source:HGNC Symbol;Acc:HGNC:21945]								-0.372719	3.55e-07
ENSG00000162490	DRAXIN	dorsal inhibitory axon guidance protein [Source:HGNC Symbol;Acc:HGNC:25054]								-0.372686	9.49e-12
ENSG00000088881	EBF4	EBF family member 4 [Source:HGNC Symbol;Acc:HGNC:29278]								-0.372436	0.0157457
ENSG00000243701	DUBR	DPPA2 upstream binding RNA [Source:HGNC Symbol;Acc:HGNC:48569]								-0.371608	1.02e-05
ENSG00000095261	PSMD5	proteasome 26S subunit	non-ATPase 5 [Source:HGNC Symbol;Acc:HGNC:9563]							-0.370981	0.0255004
ENSG00000241553	ARPC4	actin related protein 2/3 complex subunit 4 [Source:HGNC Symbol;Acc:HGNC:707]								-0.370319	0.00025705
ENSG00000101493	ZNF516	zinc finger protein 516 [Source:HGNC Symbol;Acc:HGNC:28990]								-0.368304	0.00741043
ENSG00000166446	CDYL2	chromodomain Y like 2 [Source:HGNC Symbol;Acc:HGNC:23030]								-0.367774	3.08e-05
ENSG00000177119	ANO6	anoctamin 6 [Source:HGNC Symbol;Acc:HGNC:25240]								-0.367574	0.0127339
ENSG00000160972	PPP1R16A	protein phosphatase 1 regulatory subunit 16A [Source:HGNC Symbol;Acc:HGNC:14941]								-0.366569	0.020224
ENSG00000086504	MRPL28	mitochondrial ribosomal protein L28 [Source:HGNC Symbol;Acc:HGNC:14484]								-0.365945	0.000698093
ENSG00000162174	ASRGL1	asparaginase and isoaspartyl peptidase 1 [Source:HGNC Symbol;Acc:HGNC:16448]								-0.365736	0.00288545
ENSG00000254470	AP5B1	adaptor related protein complex 5 subunit beta 1 [Source:HGNC Symbol;Acc:HGNC:25104]								-0.365212	0.00264227
ENSG00000166025	AMOTL1	angiomotin like 1 [Source:HGNC Symbol;Acc:HGNC:17811]								-0.365199	0.000203619
ENSG00000167371	PRRT2	proline rich transmembrane protein 2 [Source:HGNC Symbol;Acc:HGNC:30500]								-0.364596	3.05e-08
ENSG00000167733	HSD11B1L	hydroxysteroid 11-beta dehydrogenase 1 like [Source:HGNC Symbol;Acc:HGNC:30419]								-0.363938	0.00362935
ENSG00000145335	SNCA	synuclein alpha [Source:HGNC Symbol;Acc:HGNC:11138]								-0.363842	3.09e-42
ENSG00000168546	GFRA2	GDNF family receptor alpha 2 [Source:HGNC Symbol;Acc:HGNC:4244]								-0.363798	0.002639
ENSG00000105229	PIAS4	protein inhibitor of activated STAT 4 [Source:HGNC Symbol;Acc:HGNC:17002]								-0.362441	0.000101536
ENSG00000077312	SNRPA	small nuclear ribonucleoprotein polypeptide A [Source:HGNC Symbol;Acc:HGNC:11151]								-0.362437	0.0170402
ENSG00000166508	MCM7	minichromosome maintenance complex component 7 [Source:HGNC Symbol;Acc:HGNC:6950]								-0.362429	0.00177209
ENSG00000162032	SPSB3	splA/ryanodine receptor domain and SOCS box containing 3 [Source:HGNC Symbol;Acc:HGNC:30629]								-0.362121	0.0153489
ENSG00000100271	TTLL1	tubulin tyrosine ligase like 1 [Source:HGNC Symbol;Acc:HGNC:1312]								-0.359453	0.0131143
ENSG00000203930	LINC00632	long intergenic non-protein coding RNA 632 [Source:HGNC Symbol;Acc:HGNC:27865]								-0.358321	0.009454
ENSG00000106477	CEP41	centrosomal protein 41 [Source:HGNC Symbol;Acc:HGNC:12370]								-0.357301	0.000619057
ENSG00000203880	PCMTD2	protein-L-isoaspartate (D-aspartate) O-methyltransferase domain containing 2 [Source:HGNC Symbol;Acc:HGNC:15882]								-0.356629	2.43e-05
ENSG00000180573	H2AC6	H2A clustered histone 6 [Source:HGNC Symbol;Acc:HGNC:4733]								-0.356569	0.0153849
ENSG00000119778	ATAD2B	ATPase family AAA domain containing 2B [Source:HGNC Symbol;Acc:HGNC:29230]								-0.356378	0.0360241
ENSG00000172159	FRMD3	FERM domain containing 3 [Source:HGNC Symbol;Acc:HGNC:24125]								-0.356285	0.000289414
ENSG00000175928	LRRN1	leucine rich repeat neuronal 1 [Source:HGNC Symbol;Acc:HGNC:20980]								-0.355497	3.07e-06
ENSG00000112304	ACOT13	acyl-CoA thioesterase 13 [Source:HGNC Symbol;Acc:HGNC:20999]								-0.355466	0.0492659
ENSG00000234741	GAS5	growth arrest specific 5 [Source:HGNC Symbol;Acc:HGNC:16355]								-0.355195	0.000169206
ENSG00000138413	IDH1	isocitrate dehydrogenase (NADP(+)) 1 [Source:HGNC Symbol;Acc:HGNC:5382]								-0.353778	4.2e-19
ENSG00000163155	LYSMD1	LysM domain containing 1 [Source:HGNC Symbol;Acc:HGNC:32070]								-0.353275	0.0130845
ENSG00000276168	RN7SL1	RNA component of signal recognition particle 7SL1 [Source:HGNC Symbol;Acc:HGNC:10038]								-0.352409	0.048267
ENSG00000114062	UBE3A	ubiquitin protein ligase E3A [Source:HGNC Symbol;Acc:HGNC:12496]								-0.352391	2.11e-08
ENSG00000127419	TMEM175	transmembrane protein 175 [Source:HGNC Symbol;Acc:HGNC:28709]								-0.351735	0.0155851
ENSG00000168481	LGI3	leucine rich repeat LGI family member 3 [Source:HGNC Symbol;Acc:HGNC:18711]								-0.350902	0.0150882
ENSG00000125354	SEPTIN6	septin 6 [Source:HGNC Symbol;Acc:HGNC:15848]								-0.350647	1.33e-11
ENSG00000196230	TUBB	tubulin beta class I [Source:HGNC Symbol;Acc:HGNC:20778]								-0.350405	1.33e-86
ENSG00000139880	CDH24	cadherin 24 [Source:HGNC Symbol;Acc:HGNC:14265]								-0.350301	0.0309543
ENSG00000168785	TSPAN5	tetraspanin 5 [Source:HGNC Symbol;Acc:HGNC:17753]								-0.350129	8.25e-09
ENSG00000137288	UQCC2	ubiquinol-cytochrome c reductase complex assembly factor 2 [Source:HGNC Symbol;Acc:HGNC:21237]								-0.34992	0.00051614
ENSG00000167693	NXN	nucleoredoxin [Source:HGNC Symbol;Acc:HGNC:18008]								-0.34989	0.00338233
ENSG00000114026	OGG1	8-oxoguanine DNA glycosylase [Source:HGNC Symbol;Acc:HGNC:8125]								-0.349628	0.036456
ENSG00000145868	FBXO38	F-box protein 38 [Source:HGNC Symbol;Acc:HGNC:28844]								-0.349397	0.000679952
ENSG00000239521	CASTOR3	CASTOR family member 3 [Source:HGNC Symbol;Acc:HGNC:29954]								-0.349379	2.13e-09
ENSG00000123358	NR4A1	nuclear receptor subfamily 4 group A member 1 [Source:HGNC Symbol;Acc:HGNC:7980]								-0.349285	0.0380787
ENSG00000076928	ARHGEF1	Rho guanine nucleotide exchange factor 1 [Source:HGNC Symbol;Acc:HGNC:681]								-0.34835	0.035672
ENSG00000116584	ARHGEF2	Rho/Rac guanine nucleotide exchange factor 2 [Source:HGNC Symbol;Acc:HGNC:682]								-0.348081	0.000756785
ENSG00000149295	DRD2	dopamine receptor D2 [Source:HGNC Symbol;Acc:HGNC:3023]								-0.347627	0.0058342
ENSG00000163516	ANKZF1	ankyrin repeat and zinc finger peptidyl tRNA hydrolase 1 [Source:HGNC Symbol;Acc:HGNC:25527]								-0.346795	0.0192218
ENSG00000184634	MED12	mediator complex subunit 12 [Source:HGNC Symbol;Acc:HGNC:11957]								-0.345613	0.0132049
ENSG00000169750	RAC3	Rac family small GTPase 3 [Source:HGNC Symbol;Acc:HGNC:9803]								-0.344319	1e-06
ENSG00000146352	CLVS2	clavesin 2 [Source:HGNC Symbol;Acc:HGNC:23046]								-0.344299	4.66e-05
ENSG00000135097	MSI1	musashi RNA binding protein 1 [Source:HGNC Symbol;Acc:HGNC:7330]								-0.342341	0.00518597
ENSG00000126602	TRAP1	TNF receptor associated protein 1 [Source:HGNC Symbol;Acc:HGNC:16264]								-0.341329	2.72e-05
ENSG00000116691	MIIP	migration and invasion inhibitory protein [Source:HGNC Symbol;Acc:HGNC:25715]								-0.34115	0.0282807
ENSG00000159479	MED8	mediator complex subunit 8 [Source:HGNC Symbol;Acc:HGNC:19971]								-0.340791	0.0053556
ENSG00000255794	RMST	rhabdomyosarcoma 2 associated transcript [Source:HGNC Symbol;Acc:HGNC:29893]								-0.340656	0.0192576
ENSG00000070729	CNGB1	cyclic nucleotide gated channel subunit beta 1 [Source:HGNC Symbol;Acc:HGNC:2151]								-0.340324	0.00104122
ENSG00000196189	SEMA4A	semaphorin 4A [Source:HGNC Symbol;Acc:HGNC:10729]								-0.338393	0.0381507
ENSG00000198551	ZNF627	zinc finger protein 627 [Source:HGNC Symbol;Acc:HGNC:30570]								-0.338342	0.000769597
ENSG00000102383	ZDHHC15	zinc finger DHHC-type containing 15 [Source:HGNC Symbol;Acc:HGNC:20342]								-0.33834	0.00673158
ENSG00000196781	TLE1	TLE family member 1	transcriptional corepressor [Source:HGNC Symbol;Acc:HGNC:11837]							-0.338077	0.00129751
ENSG00000137502	RAB30	RAB30	member RAS oncogene family [Source:HGNC Symbol;Acc:HGNC:9770]							-0.337095	2.28e-06
ENSG00000151353	TMEM18	transmembrane protein 18 [Source:HGNC Symbol;Acc:HGNC:25257]								-0.336272	0.0130303
ENSG00000149809	TM7SF2	transmembrane 7 superfamily member 2 [Source:HGNC Symbol;Acc:HGNC:11863]								-0.336127	2.89e-07
ENSG00000074582	BCS1L	BCS1 homolog	ubiquinol-cytochrome c reductase complex chaperone [Source:HGNC Symbol;Acc:HGNC:1020]							-0.336057	0.0317797
ENSG00000083642	PDS5B	PDS5 cohesin associated factor B [Source:HGNC Symbol;Acc:HGNC:20418]								-0.335508	1.13e-05
ENSG00000099385	BCL7C	BAF chromatin remodeling complex subunit BCL7C [Source:HGNC Symbol;Acc:HGNC:1006]								-0.334197	0.0109518
ENSG00000171159	C9orf16	chromosome 9 open reading frame 16 [Source:HGNC Symbol;Acc:HGNC:17823]								-0.333415	0.000237868
ENSG00000233016	SNHG7	small nucleolar RNA host gene 7 [Source:HGNC Symbol;Acc:HGNC:28254]								-0.332938	0.0346372
ENSG00000176887	SOX11	SRY-box transcription factor 11 [Source:HGNC Symbol;Acc:HGNC:11191]								-0.332602	3.93e-10
ENSG00000213420	GPC2	glypican 2 [Source:HGNC Symbol;Acc:HGNC:4450]								-0.332127	1.42e-15
ENSG00000198055	GRK6	G protein-coupled receptor kinase 6 [Source:HGNC Symbol;Acc:HGNC:4545]								-0.331955	0.00621316
ENSG00000183258	DDX41	DEAD-box helicase 41 [Source:HGNC Symbol;Acc:HGNC:18674]								-0.331803	0.00103404
ENSG00000162191	UBXN1	UBX domain protein 1 [Source:HGNC Symbol;Acc:HGNC:18402]								-0.331387	0.00366709
ENSG00000112378	PERP	p53 apoptosis effector related to PMP22 [Source:HGNC Symbol;Acc:HGNC:17637]								-0.330634	0.0192201
ENSG00000143224	PPOX	protoporphyrinogen oxidase [Source:HGNC Symbol;Acc:HGNC:9280]								-0.330165	0.0448018
ENSG00000071073	MGAT4A	alpha-1	3-mannosyl-glycoprotein 4-beta-N-acetylglucosaminyltransferase A [Source:HGNC Symbol;Acc:HGNC:7047]							-0.329887	0.0110905
ENSG00000139146	SINHCAF	SIN3-HDAC complex associated factor [Source:HGNC Symbol;Acc:HGNC:30702]								-0.3297	0.0284345
ENSG00000064300	NGFR	nerve growth factor receptor [Source:HGNC Symbol;Acc:HGNC:7809]								-0.329667	4.27e-08
ENSG00000197872	FAM49A	family with sequence similarity 49 member A [Source:HGNC Symbol;Acc:HGNC:25373]								-0.328092	8.82e-07
ENSG00000108947	EFNB3	ephrin B3 [Source:HGNC Symbol;Acc:HGNC:3228]								-0.327842	1.41e-08
ENSG00000056487	PHF21B	PHD finger protein 21B [Source:HGNC Symbol;Acc:HGNC:25161]								-0.327744	8.18e-06
ENSG00000177738	AC025171.1	novel transcript	sense overlapping to ANXA2R							-0.327171	0.0166696
ENSG00000079459	FDFT1	farnesyl-diphosphate farnesyltransferase 1 [Source:HGNC Symbol;Acc:HGNC:3629]								-0.326724	1.51e-21
ENSG00000183864	TOB2	transducer of ERBB2	2 [Source:HGNC Symbol;Acc:HGNC:11980]							-0.324149	0.00353756
ENSG00000196968	FUT11	fucosyltransferase 11 [Source:HGNC Symbol;Acc:HGNC:19233]								-0.324139	0.0448888
ENSG00000124299	PEPD	peptidase D [Source:HGNC Symbol;Acc:HGNC:8840]								-0.323856	0.000922334
ENSG00000165782	PIP4P1	phosphatidylinositol-4	5-bisphosphate 4-phosphatase 1 [Source:HGNC Symbol;Acc:HGNC:19299]							-0.323601	0.00140595
ENSG00000163536	SERPINI1	serpin family I member 1 [Source:HGNC Symbol;Acc:HGNC:8943]								-0.32345	0.000302755
ENSG00000143514	TP53BP2	tumor protein p53 binding protein 2 [Source:HGNC Symbol;Acc:HGNC:12000]								-0.323321	0.0183441
ENSG00000135549	PKIB	cAMP-dependent protein kinase inhibitor beta [Source:HGNC Symbol;Acc:HGNC:9018]								-0.322826	1.64e-06
ENSG00000224032	EPB41L4A-AS1	EPB41L4A antisense RNA 1 [Source:HGNC Symbol;Acc:HGNC:30749]								-0.322601	0.00635361
ENSG00000183715	OPCML	opioid binding protein/cell adhesion molecule like [Source:HGNC Symbol;Acc:HGNC:8143]								-0.321383	1.31e-08
ENSG00000007047	MARK4	microtubule affinity regulating kinase 4 [Source:HGNC Symbol;Acc:HGNC:13538]								-0.32102	2.48e-09
ENSG00000152954	NRSN1	neurensin 1 [Source:HGNC Symbol;Acc:HGNC:17881]								-0.321019	0.0273055
ENSG00000061337	LZTS1	leucine zipper tumor suppressor 1 [Source:HGNC Symbol;Acc:HGNC:13861]								-0.320012	0.000608024
ENSG00000104833	TUBB4A	tubulin beta 4A class IVa [Source:HGNC Symbol;Acc:HGNC:20774]								-0.319685	1.08e-24
ENSG00000260917	AL158212.3	novel transcript	overlapping to VTI1A							-0.319554	0.0358629
ENSG00000188760	TMEM198	transmembrane protein 198 [Source:HGNC Symbol;Acc:HGNC:33704]								-0.319176	0.0135875
ENSG00000115128	SF3B6	splicing factor 3b subunit 6 [Source:HGNC Symbol;Acc:HGNC:30096]								-0.318595	0.0102215
ENSG00000156011	PSD3	pleckstrin and Sec7 domain containing 3 [Source:HGNC Symbol;Acc:HGNC:19093]								-0.31842	5.34e-07
ENSG00000215041	NEURL4	neuralized E3 ubiquitin protein ligase 4 [Source:HGNC Symbol;Acc:HGNC:34410]								-0.318324	0.00113352
ENSG00000140948	ZCCHC14	zinc finger CCHC-type containing 14 [Source:HGNC Symbol;Acc:HGNC:24134]								-0.318171	5.18e-05
ENSG00000170549	IRX1	iroquois homeobox 1 [Source:HGNC Symbol;Acc:HGNC:14358]								-0.317987	0.0006363
ENSG00000121931	LRIF1	ligand dependent nuclear receptor interacting factor 1 [Source:HGNC Symbol;Acc:HGNC:30299]								-0.317385	0.0120323
ENSG00000184207	PGP	phosphoglycolate phosphatase [Source:HGNC Symbol;Acc:HGNC:8909]								-0.316991	0.0175277
ENSG00000139637	C12orf10	chromosome 12 open reading frame 10 [Source:HGNC Symbol;Acc:HGNC:17590]								-0.316784	0.00574444
ENSG00000130695	CEP85	centrosomal protein 85 [Source:HGNC Symbol;Acc:HGNC:25309]								-0.316287	0.044993
ENSG00000140455	USP3	ubiquitin specific peptidase 3 [Source:HGNC Symbol;Acc:HGNC:12626]								-0.314319	0.0083181
ENSG00000082641	NFE2L1	nuclear factor	erythroid 2 like 1 [Source:HGNC Symbol;Acc:HGNC:7781]							-0.313831	4.65e-15
ENSG00000166503	HDGFL3	HDGF like 3 [Source:HGNC Symbol;Acc:HGNC:24937]								-0.313819	8.58e-16
ENSG00000172775	PSME3IP1	proteasome activator subunit 3 interacting protein 1 [Source:HGNC Symbol;Acc:HGNC:29856]								-0.313779	1.68e-05
ENSG00000125266	EFNB2	ephrin B2 [Source:HGNC Symbol;Acc:HGNC:3227]								-0.312975	0.000383956
ENSG00000163873	GRIK3	glutamate ionotropic receptor kainate type subunit 3 [Source:HGNC Symbol;Acc:HGNC:4581]								-0.31242	2.01e-05
ENSG00000073050	XRCC1	X-ray repair cross complementing 1 [Source:HGNC Symbol;Acc:HGNC:12828]								-0.312219	0.0327202
ENSG00000173581	CCDC106	coiled-coil domain containing 106 [Source:HGNC Symbol;Acc:HGNC:30181]								-0.311362	0.0312019
ENSG00000128159	TUBGCP6	tubulin gamma complex associated protein 6 [Source:HGNC Symbol;Acc:HGNC:18127]								-0.311052	0.00410057
ENSG00000166922	SCG5	secretogranin V [Source:HGNC Symbol;Acc:HGNC:10816]								-0.310478	1.04e-10
ENSG00000113269	RNF130	ring finger protein 130 [Source:HGNC Symbol;Acc:HGNC:18280]								-0.309869	1.41e-06
ENSG00000174282	ZBTB4	zinc finger and BTB domain containing 4 [Source:HGNC Symbol;Acc:HGNC:23847]								-0.309863	0.000802068
ENSG00000134072	CAMK1	calcium/calmodulin dependent protein kinase I [Source:HGNC Symbol;Acc:HGNC:1459]								-0.309413	0.0429697
ENSG00000215397	SCRT2	scratch family transcriptional repressor 2 [Source:HGNC Symbol;Acc:HGNC:15952]								-0.309169	0.00186169
ENSG00000205133	TRIQK	triple QxxK/R motif containing [Source:HGNC Symbol;Acc:HGNC:27828]								-0.309051	0.0066156
ENSG00000111011	RSRC2	arginine and serine rich coiled-coil 2 [Source:HGNC Symbol;Acc:HGNC:30559]								-0.308301	0.000250288
ENSG00000011021	CLCN6	chloride voltage-gated channel 6 [Source:HGNC Symbol;Acc:HGNC:2024]								-0.3077	4.74e-08
ENSG00000143643	TTC13	tetratricopeptide repeat domain 13 [Source:HGNC Symbol;Acc:HGNC:26204]								-0.306514	0.0117342
ENSG00000115756	HPCAL1	hippocalcin like 1 [Source:HGNC Symbol;Acc:HGNC:5145]								-0.306146	4.12e-06
ENSG00000131473	ACLY	ATP citrate lyase [Source:HGNC Symbol;Acc:HGNC:115]								-0.305533	5.6e-27
ENSG00000169599	NFU1	NFU1 iron-sulfur cluster scaffold [Source:HGNC Symbol;Acc:HGNC:16287]								-0.304338	0.00899199
ENSG00000167552	TUBA1A	tubulin alpha 1a [Source:HGNC Symbol;Acc:HGNC:20766]								-0.303618	1.03e-121
ENSG00000196924	FLNA	filamin A [Source:HGNC Symbol;Acc:HGNC:3754]								-0.303189	0.000509274
ENSG00000277053	GTF2IP1	general transcription factor IIi pseudogene 1 [Source:HGNC Symbol;Acc:HGNC:4660]								-0.303074	0.00633806
ENSG00000213676	ATF6B	activating transcription factor 6 beta [Source:HGNC Symbol;Acc:HGNC:2349]								-0.302808	0.00343754
ENSG00000235903	CPB2-AS1	CPB2 antisense RNA 1 [Source:HGNC Symbol;Acc:HGNC:39898]								-0.302518	0.0332922
ENSG00000163683	SMIM14	small integral membrane protein 14 [Source:HGNC Symbol;Acc:HGNC:27321]								-0.30125	1.79e-05
ENSG00000160094	ZNF362	zinc finger protein 362 [Source:HGNC Symbol;Acc:HGNC:18079]								-0.301194	0.000138038
ENSG00000142149	HUNK	hormonally up-regulated Neu-associated kinase [Source:HGNC Symbol;Acc:HGNC:13326]								-0.30094	0.024321
ENSG00000151923	TIAL1	TIA1 cytotoxic granule associated RNA binding protein like 1 [Source:HGNC Symbol;Acc:HGNC:11804]								-0.30042	3.92e-05
ENSG00000134294	SLC38A2	solute carrier family 38 member 2 [Source:HGNC Symbol;Acc:HGNC:13448]								-0.300061	1.27e-15
ENSG00000177971	IMP3	IMP U3 small nucleolar ribonucleoprotein 3 [Source:HGNC Symbol;Acc:HGNC:14497]								-0.299988	0.0285006
ENSG00000145907	G3BP1	G3BP stress granule assembly factor 1 [Source:HGNC Symbol;Acc:HGNC:30292]								-0.299872	0.00205041
ENSG00000077616	NAALAD2	N-acetylated alpha-linked acidic dipeptidase 2 [Source:HGNC Symbol;Acc:HGNC:14526]								-0.29977	0.00562308
ENSG00000213015	ZNF580	zinc finger protein 580 [Source:HGNC Symbol;Acc:HGNC:29473]								-0.299253	0.0167972
ENSG00000117461	PIK3R3	phosphoinositide-3-kinase regulatory subunit 3 [Source:HGNC Symbol;Acc:HGNC:8981]								-0.29912	6.67e-12
ENSG00000165030	NFIL3	nuclear factor	interleukin 3 regulated [Source:HGNC Symbol;Acc:HGNC:7787]							-0.29848	0.0201441
ENSG00000273611	ZNHIT3	zinc finger HIT-type containing 3 [Source:HGNC Symbol;Acc:HGNC:12309]								-0.297525	0.0325319
ENSG00000084628	NKAIN1	sodium/potassium transporting ATPase interacting 1 [Source:HGNC Symbol;Acc:HGNC:25743]								-0.297367	1.73e-13
ENSG00000134686	PHC2	polyhomeotic homolog 2 [Source:HGNC Symbol;Acc:HGNC:3183]								-0.296307	4.27e-06
ENSG00000172264	MACROD2	mono-ADP ribosylhydrolase 2 [Source:HGNC Symbol;Acc:HGNC:16126]								-0.294483	0.0159132
ENSG00000142065	ZFP14	ZFP14 zinc finger protein [Source:HGNC Symbol;Acc:HGNC:29312]								-0.293777	0.0299435
ENSG00000143622	RIT1	Ras like without CAAX 1 [Source:HGNC Symbol;Acc:HGNC:10023]								-0.293641	0.0190213
ENSG00000274180	NATD1	N-acetyltransferase domain containing 1 [Source:HGNC Symbol;Acc:HGNC:30770]								-0.293254	0.0222733
ENSG00000169504	CLIC4	chloride intracellular channel 4 [Source:HGNC Symbol;Acc:HGNC:13518]								-0.292803	0.000193276
ENSG00000163995	ABLIM2	actin binding LIM protein family member 2 [Source:HGNC Symbol;Acc:HGNC:19195]								-0.291819	0.0050303
ENSG00000117569	PTBP2	polypyrimidine tract binding protein 2 [Source:HGNC Symbol;Acc:HGNC:17662]								-0.290095	3.93e-06
ENSG00000187147	RNF220	ring finger protein 220 [Source:HGNC Symbol;Acc:HGNC:25552]								-0.289829	8.27e-11
ENSG00000171224	FAM241B	family with sequence similarity 241 member B [Source:HGNC Symbol;Acc:HGNC:23519]								-0.28956	0.000969077
ENSG00000172977	KAT5	lysine acetyltransferase 5 [Source:HGNC Symbol;Acc:HGNC:5275]								-0.28956	0.00905426
ENSG00000060656	PTPRU	protein tyrosine phosphatase receptor type U [Source:HGNC Symbol;Acc:HGNC:9683]								-0.289448	0.00150996
ENSG00000157064	NMNAT2	nicotinamide nucleotide adenylyltransferase 2 [Source:HGNC Symbol;Acc:HGNC:16789]								-0.288759	9.64e-19
ENSG00000185262	UBALD2	UBA like domain containing 2 [Source:HGNC Symbol;Acc:HGNC:28438]								-0.288518	0.0448888
ENSG00000177932	ZNF354C	zinc finger protein 354C [Source:HGNC Symbol;Acc:HGNC:16736]								-0.288511	0.0311645
ENSG00000205336	ADGRG1	adhesion G protein-coupled receptor G1 [Source:HGNC Symbol;Acc:HGNC:4512]								-0.288235	1.95e-07
ENSG00000182628	SKA2	spindle and kinetochore associated complex subunit 2 [Source:HGNC Symbol;Acc:HGNC:28006]								-0.288163	0.000283021
ENSG00000157833	GAREM2	GRB2 associated regulator of MAPK1 subtype 2 [Source:HGNC Symbol;Acc:HGNC:27172]								-0.288116	5.11e-06
ENSG00000143207	COP1	COP1 E3 ubiquitin ligase [Source:HGNC Symbol;Acc:HGNC:17440]								-0.287757	0.00176226
ENSG00000171858	RPS21	ribosomal protein S21 [Source:HGNC Symbol;Acc:HGNC:10409]								-0.287662	0.00755842
ENSG00000177697	CD151	CD151 molecule (Raph blood group) [Source:HGNC Symbol;Acc:HGNC:1630]								-0.287634	0.00489149
ENSG00000124766	SOX4	SRY-box transcription factor 4 [Source:HGNC Symbol;Acc:HGNC:11200]								-0.286172	1.31e-26
ENSG00000133639	BTG1	BTG anti-proliferation factor 1 [Source:HGNC Symbol;Acc:HGNC:1130]								-0.284617	0.0129975
ENSG00000177000	MTHFR	methylenetetrahydrofolate reductase [Source:HGNC Symbol;Acc:HGNC:7436]								-0.283825	0.000339913
ENSG00000110931	CAMKK2	calcium/calmodulin dependent protein kinase kinase 2 [Source:HGNC Symbol;Acc:HGNC:1470]								-0.283791	4.69e-05
ENSG00000117139	KDM5B	lysine demethylase 5B [Source:HGNC Symbol;Acc:HGNC:18039]								-0.283769	4.12e-12
ENSG00000169258	GPRIN1	G protein regulated inducer of neurite outgrowth 1 [Source:HGNC Symbol;Acc:HGNC:24835]								-0.283158	3.2e-10
ENSG00000077063	CTTNBP2	cortactin binding protein 2 [Source:HGNC Symbol;Acc:HGNC:15679]								-0.282956	0.0412392
ENSG00000106799	TGFBR1	transforming growth factor beta receptor 1 [Source:HGNC Symbol;Acc:HGNC:11772]								-0.282644	1.63e-06
ENSG00000134324	LPIN1	lipin 1 [Source:HGNC Symbol;Acc:HGNC:13345]								-0.282627	0.00787297
ENSG00000118263	KLF7	Kruppel like factor 7 [Source:HGNC Symbol;Acc:HGNC:6350]								-0.282274	7.96e-09
ENSG00000179912	R3HDM2	R3H domain containing 2 [Source:HGNC Symbol;Acc:HGNC:29167]								-0.28224	0.0148735
ENSG00000174903	RAB1B	RAB1B	member RAS oncogene family [Source:HGNC Symbol;Acc:HGNC:18370]							-0.282198	0.000315808
ENSG00000170522	ELOVL6	ELOVL fatty acid elongase 6 [Source:HGNC Symbol;Acc:HGNC:15829]								-0.280804	1.06e-06
ENSG00000185615	PDIA2	protein disulfide isomerase family A member 2 [Source:HGNC Symbol;Acc:HGNC:14180]								-0.28075	0.0443515
ENSG00000203668	CHML	CHM like Rab escort protein [Source:HGNC Symbol;Acc:HGNC:1941]								-0.279174	5.35e-07
ENSG00000088930	XRN2	5'-3' exoribonuclease 2 [Source:HGNC Symbol;Acc:HGNC:12836]								-0.279086	4.44e-05
ENSG00000160271	RALGDS	ral guanine nucleotide dissociation stimulator [Source:HGNC Symbol;Acc:HGNC:9842]								-0.279036	0.0455525
ENSG00000139372	TDG	thymine DNA glycosylase [Source:HGNC Symbol;Acc:HGNC:11700]								-0.278777	0.00431199
ENSG00000197302	ZNF720	zinc finger protein 720 [Source:HGNC Symbol;Acc:HGNC:26987]								-0.278378	0.00051614
ENSG00000135821	GLUL	glutamate-ammonia ligase [Source:HGNC Symbol;Acc:HGNC:4341]								-0.277861	3.98e-05
ENSG00000129951	PLPPR3	phospholipid phosphatase related 3 [Source:HGNC Symbol;Acc:HGNC:23497]								-0.277672	4.36e-20
ENSG00000145912	NHP2	NHP2 ribonucleoprotein [Source:HGNC Symbol;Acc:HGNC:14377]								-0.277196	0.00478146
ENSG00000186187	ZNRF1	zinc and ring finger 1 [Source:HGNC Symbol;Acc:HGNC:18452]								-0.27682	5.05e-06
ENSG00000125629	INSIG2	insulin induced gene 2 [Source:HGNC Symbol;Acc:HGNC:20452]								-0.276609	0.0444536
ENSG00000135406	PRPH	peripherin [Source:HGNC Symbol;Acc:HGNC:9461]								-0.27563	0.0404618
ENSG00000008130	NADK	NAD kinase [Source:HGNC Symbol;Acc:HGNC:29831]								-0.275222	0.0186038
ENSG00000250510	GPR162	G protein-coupled receptor 162 [Source:HGNC Symbol;Acc:HGNC:16693]								-0.274975	9.67e-06
ENSG00000189339	SLC35E2B	solute carrier family 35 member E2B [Source:HGNC Symbol;Acc:HGNC:33941]								-0.274893	2.94e-13
ENSG00000124356	STAMBP	STAM binding protein [Source:HGNC Symbol;Acc:HGNC:16950]								-0.274041	0.0144675
ENSG00000039560	RAI14	retinoic acid induced 14 [Source:HGNC Symbol;Acc:HGNC:14873]								-0.273782	0.00026095
ENSG00000157404	KIT	KIT proto-oncogene	receptor tyrosine kinase [Source:HGNC Symbol;Acc:HGNC:6342]							-0.273523	0.0100099
ENSG00000197451	HNRNPAB	heterogeneous nuclear ribonucleoprotein A/B [Source:HGNC Symbol;Acc:HGNC:5034]								-0.273422	8.45e-06
ENSG00000227051	C14orf132	chromosome 14 open reading frame 132 [Source:HGNC Symbol;Acc:HGNC:20346]								-0.27336	6.72e-26
ENSG00000117519	CNN3	calponin 3 [Source:HGNC Symbol;Acc:HGNC:2157]								-0.272531	6.5e-05
ENSG00000070159	PTPN3	protein tyrosine phosphatase non-receptor type 3 [Source:HGNC Symbol;Acc:HGNC:9655]								-0.271848	0.0170559
ENSG00000144229	THSD7B	thrombospondin type 1 domain containing 7B [Source:HGNC Symbol;Acc:HGNC:29348]								-0.271793	0.00651559
ENSG00000019995	ZRANB1	zinc finger RANBP2-type containing 1 [Source:HGNC Symbol;Acc:HGNC:18224]								-0.271662	2.36e-05
ENSG00000158555	GDPD5	glycerophosphodiester phosphodiesterase domain containing 5 [Source:HGNC Symbol;Acc:HGNC:28804]								-0.271511	0.00276187
ENSG00000078618	NRDC	nardilysin convertase [Source:HGNC Symbol;Acc:HGNC:7995]								-0.271246	1.23e-07
ENSG00000130475	FCHO1	FCH and mu domain containing endocytic adaptor 1 [Source:HGNC Symbol;Acc:HGNC:29002]								-0.271176	0.0370517
ENSG00000148229	POLE3	DNA polymerase epsilon 3	accessory subunit [Source:HGNC Symbol;Acc:HGNC:13546]							-0.270617	0.0167972
ENSG00000164951	PDP1	pyruvate dehyrogenase phosphatase catalytic subunit 1 [Source:HGNC Symbol;Acc:HGNC:9279]								-0.27056	0.000239427
ENSG00000105373	NOP53	NOP53 ribosome biogenesis factor [Source:HGNC Symbol;Acc:HGNC:4333]								-0.270454	0.0150056
ENSG00000240225	ZNF542P	zinc finger protein 542	pseudogene [Source:HGNC Symbol;Acc:HGNC:25393]							-0.270302	0.0069697
ENSG00000167258	CDK12	cyclin dependent kinase 12 [Source:HGNC Symbol;Acc:HGNC:24224]								-0.270302	0.03373
ENSG00000240891	PLCXD2	phosphatidylinositol specific phospholipase C X domain containing 2 [Source:HGNC Symbol;Acc:HGNC:26462]								-0.269879	0.00066168
ENSG00000188070	C11orf95	chromosome 11 open reading frame 95 [Source:HGNC Symbol;Acc:HGNC:28449]								-0.269543	3.53e-06
ENSG00000169925	BRD3	bromodomain containing 3 [Source:HGNC Symbol;Acc:HGNC:1104]								-0.269023	2.18e-06
ENSG00000183317	EPHA10	EPH receptor A10 [Source:HGNC Symbol;Acc:HGNC:19987]								-0.268987	0.0254001
ENSG00000099864	PALM	paralemmin [Source:HGNC Symbol;Acc:HGNC:8594]								-0.268687	3.45e-14
ENSG00000076604	TRAF4	TNF receptor associated factor 4 [Source:HGNC Symbol;Acc:HGNC:12034]								-0.268421	0.00307796
ENSG00000152443	ZNF776	zinc finger protein 776 [Source:HGNC Symbol;Acc:HGNC:26765]								-0.267981	0.0192218
ENSG00000178773	CPNE7	copine 7 [Source:HGNC Symbol;Acc:HGNC:2320]								-0.267682	0.000871229
ENSG00000185668	POU3F1	POU class 3 homeobox 1 [Source:HGNC Symbol;Acc:HGNC:9214]								-0.267665	0.0345677
ENSG00000089639	GMIP	GEM interacting protein [Source:HGNC Symbol;Acc:HGNC:24852]								-0.267145	0.00874193
ENSG00000125844	RRBP1	ribosome binding protein 1 [Source:HGNC Symbol;Acc:HGNC:10448]								-0.266068	0.0308043
ENSG00000151640	DPYSL4	dihydropyrimidinase like 4 [Source:HGNC Symbol;Acc:HGNC:3016]								-0.265933	2.79e-08
ENSG00000031003	FAM13B	family with sequence similarity 13 member B [Source:HGNC Symbol;Acc:HGNC:1335]								-0.265791	0.000165735
ENSG00000204569	PPP1R10	protein phosphatase 1 regulatory subunit 10 [Source:HGNC Symbol;Acc:HGNC:9284]								-0.265703	5.42e-05
ENSG00000030582	GRN	granulin precursor [Source:HGNC Symbol;Acc:HGNC:4601]								-0.26561	0.0403574
ENSG00000096717	SIRT1	sirtuin 1 [Source:HGNC Symbol;Acc:HGNC:14929]								-0.265469	0.0489071
ENSG00000187902	SHISA7	shisa family member 7 [Source:HGNC Symbol;Acc:HGNC:35409]								-0.265425	0.0110595
ENSG00000101210	EEF1A2	eukaryotic translation elongation factor 1 alpha 2 [Source:HGNC Symbol;Acc:HGNC:3192]								-0.265096	4.56e-18
ENSG00000141433	ADCYAP1	adenylate cyclase activating polypeptide 1 [Source:HGNC Symbol;Acc:HGNC:241]								-0.264904	0.000570303
ENSG00000141449	GREB1L	GREB1 like retinoic acid receptor coactivator [Source:HGNC Symbol;Acc:HGNC:31042]								-0.264588	0.00530365
ENSG00000068697	LAPTM4A	lysosomal protein transmembrane 4 alpha [Source:HGNC Symbol;Acc:HGNC:6924]								-0.264581	0.00273737
ENSG00000120925	RNF170	ring finger protein 170 [Source:HGNC Symbol;Acc:HGNC:25358]								-0.264365	0.0148427
ENSG00000159023	EPB41	erythrocyte membrane protein band 4.1 [Source:HGNC Symbol;Acc:HGNC:3377]								-0.264268	1.18e-05
ENSG00000162981	LRATD1	LRAT domain containing 1 [Source:HGNC Symbol;Acc:HGNC:20743]								-0.263713	2.08e-05
ENSG00000182831	C16orf72	chromosome 16 open reading frame 72 [Source:HGNC Symbol;Acc:HGNC:30103]								-0.26275	0.00144403
ENSG00000171105	INSR	insulin receptor [Source:HGNC Symbol;Acc:HGNC:6091]								-0.262744	0.0169373
ENSG00000050426	LETMD1	LETM1 domain containing 1 [Source:HGNC Symbol;Acc:HGNC:24241]								-0.262459	0.00604459
ENSG00000053254	FOXN3	forkhead box N3 [Source:HGNC Symbol;Acc:HGNC:1928]								-0.262429	0.00435032
ENSG00000078725	BRINP1	BMP/retinoic acid inducible neural specific 1 [Source:HGNC Symbol;Acc:HGNC:2687]								-0.261643	4.99e-10
ENSG00000170345	FOS	Fos proto-oncogene	AP-1 transcription factor subunit [Source:HGNC Symbol;Acc:HGNC:3796]							-0.261125	0.00190022
ENSG00000169710	FASN	fatty acid synthase [Source:HGNC Symbol;Acc:HGNC:3594]								-0.261085	2.4e-31
ENSG00000119787	ATL2	atlastin GTPase 2 [Source:HGNC Symbol;Acc:HGNC:24047]								-0.260453	0.0302546
ENSG00000146112	PPP1R18	protein phosphatase 1 regulatory subunit 18 [Source:HGNC Symbol;Acc:HGNC:29413]								-0.259691	0.00087254
ENSG00000076685	NT5C2	5'-nucleotidase	cytosolic II [Source:HGNC Symbol;Acc:HGNC:8022]							-0.259557	5.49e-07
ENSG00000166924	NYAP1	neuronal tyrosine phosphorylated phosphoinositide-3-kinase adaptor 1 [Source:HGNC Symbol;Acc:HGNC:22009]								-0.259154	9.81e-06
ENSG00000162728	KCNJ9	potassium inwardly rectifying channel subfamily J member 9 [Source:HGNC Symbol;Acc:HGNC:6270]								-0.257982	0.0121478
ENSG00000227345	PARG	poly(ADP-ribose) glycohydrolase [Source:HGNC Symbol;Acc:HGNC:8605]								-0.257818	0.0463369
ENSG00000111540	RAB5B	RAB5B	member RAS oncogene family [Source:HGNC Symbol;Acc:HGNC:9784]							-0.257379	5.3e-08
ENSG00000198382	UVRAG	UV radiation resistance associated [Source:HGNC Symbol;Acc:HGNC:12640]								-0.257294	0.0178846
ENSG00000173786	CNP	2'	3'-cyclic nucleotide 3' phosphodiesterase [Source:HGNC Symbol;Acc:HGNC:2158]							-0.256621	0.00026095
ENSG00000105088	OLFM2	olfactomedin 2 [Source:HGNC Symbol;Acc:HGNC:17189]								-0.256561	4.9e-06
ENSG00000108588	CCDC47	coiled-coil domain containing 47 [Source:HGNC Symbol;Acc:HGNC:24856]								-0.255095	0.0253234
ENSG00000118432	CNR1	cannabinoid receptor 1 [Source:HGNC Symbol;Acc:HGNC:2159]								-0.25505	7.83e-13
ENSG00000090263	MRPS33	mitochondrial ribosomal protein S33 [Source:HGNC Symbol;Acc:HGNC:16634]								-0.254619	0.0134312
ENSG00000164604	GPR85	G protein-coupled receptor 85 [Source:HGNC Symbol;Acc:HGNC:4536]								-0.25411	0.00340724
ENSG00000196090	PTPRT	protein tyrosine phosphatase receptor type T [Source:HGNC Symbol;Acc:HGNC:9682]								-0.253908	4.05e-06
ENSG00000122515	ZMIZ2	zinc finger MIZ-type containing 2 [Source:HGNC Symbol;Acc:HGNC:22229]								-0.253772	5.06e-05
ENSG00000196562	SULF2	sulfatase 2 [Source:HGNC Symbol;Acc:HGNC:20392]								-0.253172	3.05e-17
ENSG00000160075	SSU72	SSU72 homolog	RNA polymerase II CTD phosphatase [Source:HGNC Symbol;Acc:HGNC:25016]							-0.252691	0.000646539
ENSG00000186908	ZDHHC17	zinc finger DHHC-type containing 17 [Source:HGNC Symbol;Acc:HGNC:18412]								-0.251036	0.00013936
ENSG00000071051	NCK2	NCK adaptor protein 2 [Source:HGNC Symbol;Acc:HGNC:7665]								-0.248853	0.00233719
ENSG00000130520	LSM4	LSM4 homolog	U6 small nuclear RNA and mRNA degradation associated [Source:NCBI gene;Acc:25804]							-0.248784	0.00931278
ENSG00000183337	BCOR	BCL6 corepressor [Source:HGNC Symbol;Acc:HGNC:20893]								-0.248756	0.00673158
ENSG00000120802	TMPO	thymopoietin [Source:HGNC Symbol;Acc:HGNC:11875]								-0.248614	0.00927674
ENSG00000129993	CBFA2T3	CBFA2/RUNX1 partner transcriptional co-repressor 3 [Source:HGNC Symbol;Acc:HGNC:1537]								-0.248256	0.00309031
ENSG00000128272	ATF4	activating transcription factor 4 [Source:HGNC Symbol;Acc:HGNC:786]								-0.248045	4.55e-12
ENSG00000132872	SYT4	synaptotagmin 4 [Source:HGNC Symbol;Acc:HGNC:11512]								-0.246897	5.65e-34
ENSG00000146282	RARS2	arginyl-tRNA synthetase 2	mitochondrial [Source:HGNC Symbol;Acc:HGNC:21406]							-0.246687	0.00392851
ENSG00000187764	SEMA4D	semaphorin 4D [Source:HGNC Symbol;Acc:HGNC:10732]								-0.246492	0.000683513
ENSG00000102103	PQBP1	polyglutamine binding protein 1 [Source:HGNC Symbol;Acc:HGNC:9330]								-0.246323	0.0272396
ENSG00000213160	KLHL23	kelch like family member 23 [Source:HGNC Symbol;Acc:HGNC:27506]								-0.246229	0.0010221
ENSG00000188419	CHM	CHM Rab escort protein [Source:HGNC Symbol;Acc:HGNC:1940]								-0.24605	0.0183191
ENSG00000196526	AFAP1	actin filament associated protein 1 [Source:HGNC Symbol;Acc:HGNC:24017]								-0.245401	3.03e-09
ENSG00000185924	RTN4RL1	reticulon 4 receptor like 1 [Source:HGNC Symbol;Acc:HGNC:21329]								-0.245352	0.000109736
ENSG00000091164	TXNL1	thioredoxin like 1 [Source:HGNC Symbol;Acc:HGNC:12436]								-0.245033	0.000165735
ENSG00000073792	IGF2BP2	insulin like growth factor 2 mRNA binding protein 2 [Source:HGNC Symbol;Acc:HGNC:28867]								-0.244336	0.00726228
ENSG00000198720	ANKRD13B	ankyrin repeat domain 13B [Source:HGNC Symbol;Acc:HGNC:26363]								-0.244091	0.00480455
ENSG00000132821	VSTM2L	V-set and transmembrane domain containing 2 like [Source:HGNC Symbol;Acc:HGNC:16096]								-0.243674	3e-05
ENSG00000213722	DDAH2	dimethylarginine dimethylaminohydrolase 2 [Source:HGNC Symbol;Acc:HGNC:2716]								-0.243489	0.000159305
ENSG00000101182	PSMA7	proteasome 20S subunit alpha 7 [Source:HGNC Symbol;Acc:HGNC:9536]								-0.243429	1.94e-05
ENSG00000150938	CRIM1	cysteine rich transmembrane BMP regulator 1 [Source:HGNC Symbol;Acc:HGNC:2359]								-0.243374	0.000447475
ENSG00000023171	GRAMD1B	GRAM domain containing 1B [Source:HGNC Symbol;Acc:HGNC:29214]								-0.243018	0.0257957
ENSG00000181588	MEX3D	mex-3 RNA binding family member D [Source:HGNC Symbol;Acc:HGNC:16734]								-0.241922	0.0167556
ENSG00000175061	SNHG29	small nucleolar RNA host gene 29 [Source:HGNC Symbol;Acc:HGNC:28619]								-0.241575	8.23e-08
ENSG00000153774	CFDP1	craniofacial development protein 1 [Source:HGNC Symbol;Acc:HGNC:1873]								-0.241175	0.00240176
ENSG00000006652	IFRD1	interferon related developmental regulator 1 [Source:HGNC Symbol;Acc:HGNC:5456]								-0.24075	0.00145322
ENSG00000147403	RPL10	ribosomal protein L10 [Source:HGNC Symbol;Acc:HGNC:10298]								-0.24044	4.65e-11
ENSG00000258289	CHURC1	churchill domain containing 1 [Source:HGNC Symbol;Acc:HGNC:20099]								-0.240295	0.0226224
ENSG00000140259	MFAP1	microfibril associated protein 1 [Source:HGNC Symbol;Acc:HGNC:7032]								-0.240182	0.0311616
ENSG00000137504	CREBZF	CREB/ATF bZIP transcription factor [Source:HGNC Symbol;Acc:HGNC:24905]								-0.2399	0.0404901
ENSG00000104427	ZC2HC1A	zinc finger C2HC-type containing 1A [Source:HGNC Symbol;Acc:HGNC:24277]								-0.239267	0.000179857
ENSG00000066735	KIF26A	kinesin family member 26A [Source:HGNC Symbol;Acc:HGNC:20226]								-0.238628	2.37e-05
ENSG00000132002	DNAJB1	DnaJ heat shock protein family (Hsp40) member B1 [Source:HGNC Symbol;Acc:HGNC:5270]								-0.238205	0.0036962
ENSG00000111832	RWDD1	RWD domain containing 1 [Source:HGNC Symbol;Acc:HGNC:20993]								-0.238166	0.0313118
ENSG00000079102	RUNX1T1	RUNX1 partner transcriptional co-repressor 1 [Source:HGNC Symbol;Acc:HGNC:1535]								-0.238093	7.82e-10
ENSG00000180035	ZNF48	zinc finger protein 48 [Source:HGNC Symbol;Acc:HGNC:13114]								-0.238055	0.00940336
ENSG00000100938	GMPR2	guanosine monophosphate reductase 2 [Source:HGNC Symbol;Acc:HGNC:4377]								-0.237998	0.0180721
ENSG00000134779	TPGS2	tubulin polyglutamylase complex subunit 2 [Source:HGNC Symbol;Acc:HGNC:24561]								-0.237763	2.11e-07
ENSG00000101220	C20orf27	chromosome 20 open reading frame 27 [Source:HGNC Symbol;Acc:HGNC:15873]								-0.237623	0.0211457
ENSG00000141867	BRD4	bromodomain containing 4 [Source:HGNC Symbol;Acc:HGNC:13575]								-0.237013	0.000666582
ENSG00000170525	PFKFB3	6-phosphofructo-2-kinase/fructose-2	6-biphosphatase 3 [Source:HGNC Symbol;Acc:HGNC:8874]							-0.236883	0.0167686
ENSG00000064687	ABCA7	ATP binding cassette subfamily A member 7 [Source:HGNC Symbol;Acc:HGNC:37]								-0.236705	0.0131235
ENSG00000111653	ING4	inhibitor of growth family member 4 [Source:HGNC Symbol;Acc:HGNC:19423]								-0.236481	0.0144817
ENSG00000029993	HMGB3	high mobility group box 3 [Source:HGNC Symbol;Acc:HGNC:5004]								-0.236392	6.16e-05
ENSG00000112679	DUSP22	dual specificity phosphatase 22 [Source:HGNC Symbol;Acc:HGNC:16077]								-0.235912	0.0393928
ENSG00000053438	NNAT	neuronatin [Source:HGNC Symbol;Acc:HGNC:7860]								-0.23571	6.03e-32
ENSG00000198873	GRK5	G protein-coupled receptor kinase 5 [Source:HGNC Symbol;Acc:HGNC:4544]								-0.235021	0.0124816
ENSG00000182667	NTM	neurotrimin [Source:HGNC Symbol;Acc:HGNC:17941]								-0.234365	8.43e-11
ENSG00000086102	NFX1	nuclear transcription factor	X-box binding 1 [Source:HGNC Symbol;Acc:HGNC:7803]							-0.234316	0.0253444
ENSG00000187778	MCRS1	microspherule protein 1 [Source:HGNC Symbol;Acc:HGNC:6960]								-0.233867	0.0377897
ENSG00000164442	CITED2	Cbp/p300 interacting transactivator with Glu/Asp rich carboxy-terminal domain 2 [Source:HGNC Symbol;Acc:HGNC:1987]								-0.23356	0.00268126
ENSG00000183576	SETD3	SET domain containing 3	actin histidine methyltransferase [Source:HGNC Symbol;Acc:HGNC:20493]							-0.233053	0.0245599
ENSG00000072832	CRMP1	collapsin response mediator protein 1 [Source:HGNC Symbol;Acc:HGNC:2365]								-0.232897	4.1e-38
ENSG00000104897	SF3A2	splicing factor 3a subunit 2 [Source:HGNC Symbol;Acc:HGNC:10766]								-0.23247	0.00609023
ENSG00000100242	SUN2	Sad1 and UNC84 domain containing 2 [Source:HGNC Symbol;Acc:HGNC:14210]								-0.232178	0.000340974
ENSG00000125744	RTN2	reticulon 2 [Source:HGNC Symbol;Acc:HGNC:10468]								-0.231963	0.000285034
ENSG00000173801	JUP	junction plakoglobin [Source:HGNC Symbol;Acc:HGNC:6207]								-0.231787	5.21e-05
ENSG00000130540	SULT4A1	sulfotransferase family 4A member 1 [Source:HGNC Symbol;Acc:HGNC:14903]								-0.231613	0.000118468
ENSG00000067715	SYT1	synaptotagmin 1 [Source:HGNC Symbol;Acc:HGNC:11509]								-0.230615	9.7e-25
ENSG00000251322	SHANK3	SH3 and multiple ankyrin repeat domains 3 [Source:HGNC Symbol;Acc:HGNC:14294]								-0.229711	0.00565796
ENSG00000065135	GNAI3	G protein subunit alpha i3 [Source:HGNC Symbol;Acc:HGNC:4387]								-0.229658	0.000270192
ENSG00000171530	TBCA	tubulin folding cofactor A [Source:HGNC Symbol;Acc:HGNC:11579]								-0.229042	0.00563999
ENSG00000122490	SLC66A2	solute carrier family 66 member 2 [Source:HGNC Symbol;Acc:HGNC:26188]								-0.228876	0.0315843
ENSG00000131558	EXOC4	exocyst complex component 4 [Source:HGNC Symbol;Acc:HGNC:30389]								-0.228173	0.000318625
ENSG00000015171	ZMYND11	zinc finger MYND-type containing 11 [Source:HGNC Symbol;Acc:HGNC:16966]								-0.227767	7.06e-06
ENSG00000104765	BNIP3L	BCL2 interacting protein 3 like [Source:HGNC Symbol;Acc:HGNC:1085]								-0.227528	1.72e-06
ENSG00000204178	MACO1	macoilin 1 [Source:HGNC Symbol;Acc:HGNC:25572]								-0.22721	0.000311005
ENSG00000115839	RAB3GAP1	RAB3 GTPase activating protein catalytic subunit 1 [Source:HGNC Symbol;Acc:HGNC:17063]								-0.226802	0.00254167
ENSG00000168268	NT5DC2	5'-nucleotidase domain containing 2 [Source:HGNC Symbol;Acc:HGNC:25717]								-0.226187	8.85e-05
ENSG00000099822	HCN2	hyperpolarization activated cyclic nucleotide gated potassium and sodium channel 2 [Source:HGNC Symbol;Acc:HGNC:4846]								-0.225949	0.0299435
ENSG00000204308	RNF5	ring finger protein 5 [Source:HGNC Symbol;Acc:HGNC:10068]								-0.225843	0.000696336
ENSG00000174705	SH3PXD2B	SH3 and PX domains 2B [Source:HGNC Symbol;Acc:HGNC:29242]								-0.225791	0.000267226
ENSG00000099284	MACROH2A2	macroH2A.2 histone [Source:HGNC Symbol;Acc:HGNC:14453]								-0.225729	0.000123539
ENSG00000111052	LIN7A	lin-7 homolog A	crumbs cell polarity complex component [Source:HGNC Symbol;Acc:HGNC:17787]							-0.224834	9.72e-05
ENSG00000112787	FBRSL1	fibrosin like 1 [Source:HGNC Symbol;Acc:HGNC:29308]								-0.224433	0.00031363
ENSG00000137942	FNBP1L	formin binding protein 1 like [Source:HGNC Symbol;Acc:HGNC:20851]								-0.224309	1.08e-13
ENSG00000085721	RRN3	RRN3 homolog	RNA polymerase I transcription factor [Source:HGNC Symbol;Acc:HGNC:30346]							-0.224175	0.0274993
ENSG00000157851	DPYSL5	dihydropyrimidinase like 5 [Source:HGNC Symbol;Acc:HGNC:20637]								-0.223812	3.01e-20
ENSG00000145687	SSBP2	single stranded DNA binding protein 2 [Source:HGNC Symbol;Acc:HGNC:15831]								-0.222705	6.18e-05
ENSG00000179361	ARID3B	AT-rich interaction domain 3B [Source:HGNC Symbol;Acc:HGNC:14350]								-0.222551	0.000793953
ENSG00000162706	CADM3	cell adhesion molecule 3 [Source:HGNC Symbol;Acc:HGNC:17601]								-0.222508	2.79e-15
ENSG00000151276	MAGI1	membrane associated guanylate kinase	WW and PDZ domain containing 1 [Source:HGNC Symbol;Acc:HGNC:946]							-0.221874	0.000315808
ENSG00000006704	GTF2IRD1	GTF2I repeat domain containing 1 [Source:HGNC Symbol;Acc:HGNC:4661]								-0.221619	0.0305428
ENSG00000137449	CPEB2	cytoplasmic polyadenylation element binding protein 2 [Source:HGNC Symbol;Acc:HGNC:21745]								-0.22128	0.0224834
ENSG00000171160	MORN4	MORN repeat containing 4 [Source:HGNC Symbol;Acc:HGNC:24001]								-0.220478	0.0106908
ENSG00000148516	ZEB1	zinc finger E-box binding homeobox 1 [Source:HGNC Symbol;Acc:HGNC:11642]								-0.220328	0.000569571
ENSG00000110697	PITPNM1	phosphatidylinositol transfer protein membrane associated 1 [Source:HGNC Symbol;Acc:HGNC:9003]								-0.220224	1.9e-06
ENSG00000213762	ZNF134	zinc finger protein 134 [Source:HGNC Symbol;Acc:HGNC:12918]								-0.2197	0.0427069
ENSG00000215114	UBXN2B	UBX domain protein 2B [Source:HGNC Symbol;Acc:HGNC:27035]								-0.218999	0.000616357
ENSG00000188846	RPL14	ribosomal protein L14 [Source:HGNC Symbol;Acc:HGNC:10305]								-0.218971	3.99e-08
ENSG00000133069	TMCC2	transmembrane and coiled-coil domain family 2 [Source:HGNC Symbol;Acc:HGNC:24239]								-0.217954	0.010789
ENSG00000146083	RNF44	ring finger protein 44 [Source:HGNC Symbol;Acc:HGNC:19180]								-0.217717	8.83e-05
ENSG00000110171	TRIM3	tripartite motif containing 3 [Source:HGNC Symbol;Acc:HGNC:10064]								-0.217199	0.0295545
ENSG00000184014	DENND5A	DENN domain containing 5A [Source:HGNC Symbol;Acc:HGNC:19344]								-0.217033	0.0117256
ENSG00000159307	SCUBE1	signal peptide	CUB domain and EGF like domain containing 1 [Source:HGNC Symbol;Acc:HGNC:13441]							-0.216991	3.16e-05
ENSG00000173914	RBM4B	RNA binding motif protein 4B [Source:HGNC Symbol;Acc:HGNC:28842]								-0.216671	0.0339413
ENSG00000092841	MYL6	myosin light chain 6 [Source:HGNC Symbol;Acc:HGNC:7587]								-0.216601	2.03e-06
ENSG00000159352	PSMD4	proteasome 26S subunit	non-ATPase 4 [Source:HGNC Symbol;Acc:HGNC:9561]							-0.216104	0.0013764
ENSG00000167771	RCOR2	REST corepressor 2 [Source:HGNC Symbol;Acc:HGNC:27455]								-0.215592	0.0327202
ENSG00000130299	GTPBP3	GTP binding protein 3	mitochondrial [Source:HGNC Symbol;Acc:HGNC:14880]							-0.215295	0.0479954
ENSG00000185627	PSMD13	proteasome 26S subunit	non-ATPase 13 [Source:HGNC Symbol;Acc:HGNC:9558]							-0.215145	0.01092
ENSG00000102893	PHKB	phosphorylase kinase regulatory subunit beta [Source:HGNC Symbol;Acc:HGNC:8927]								-0.215104	0.0232574
ENSG00000092964	DPYSL2	dihydropyrimidinase like 2 [Source:HGNC Symbol;Acc:HGNC:3014]								-0.214831	5.93e-22
ENSG00000099956	SMARCB1	SWI/SNF related	matrix associated	actin dependent regulator of chromatin	subfamily b	member 1 [Source:HGNC Symbol;Acc:HGNC:11103]				-0.214826	0.00150996
ENSG00000184402	SS18L1	SS18L1 subunit of BAF chromatin remodeling complex [Source:HGNC Symbol;Acc:HGNC:15592]								-0.214313	5.38e-05
ENSG00000196591	HDAC2	histone deacetylase 2 [Source:HGNC Symbol;Acc:HGNC:4853]								-0.213855	4.9e-06
ENSG00000135164	DMTF1	cyclin D binding myb like transcription factor 1 [Source:HGNC Symbol;Acc:HGNC:14603]								-0.213295	0.0143109
ENSG00000127663	KDM4B	lysine demethylase 4B [Source:HGNC Symbol;Acc:HGNC:29136]								-0.212867	0.000546443
ENSG00000171450	CDK5R2	cyclin dependent kinase 5 regulatory subunit 2 [Source:HGNC Symbol;Acc:HGNC:1776]								-0.212271	9.01e-05
ENSG00000146007	ZMAT2	zinc finger matrin-type 2 [Source:HGNC Symbol;Acc:HGNC:26433]								-0.212	0.0189999
ENSG00000186487	MYT1L	myelin transcription factor 1 like [Source:HGNC Symbol;Acc:HGNC:7623]								-0.211599	6.84e-06
ENSG00000177954	RPS27	ribosomal protein S27 [Source:HGNC Symbol;Acc:HGNC:10416]								-0.211096	0.00451845
ENSG00000159788	RGS12	regulator of G protein signaling 12 [Source:HGNC Symbol;Acc:HGNC:9994]								-0.210792	0.0129194
ENSG00000198133	TMEM229B	transmembrane protein 229B [Source:HGNC Symbol;Acc:HGNC:20130]								-0.210342	0.0177846
ENSG00000012983	MAP4K5	mitogen-activated protein kinase kinase kinase kinase 5 [Source:HGNC Symbol;Acc:HGNC:6867]								-0.20905	0.0023844
ENSG00000103266	STUB1	STIP1 homology and U-box containing protein 1 [Source:HGNC Symbol;Acc:HGNC:11427]								-0.208941	0.0331143
ENSG00000221818	EBF2	EBF transcription factor 2 [Source:HGNC Symbol;Acc:HGNC:19090]								-0.208841	3.19e-05
ENSG00000164076	CAMKV	CaM kinase like vesicle associated [Source:HGNC Symbol;Acc:HGNC:28788]								-0.208695	0.000452764
ENSG00000126950	TMEM35A	transmembrane protein 35A [Source:HGNC Symbol;Acc:HGNC:25864]								-0.20864	3.41e-05
ENSG00000119283	TRIM67	tripartite motif containing 67 [Source:HGNC Symbol;Acc:HGNC:31859]								-0.208547	0.00217161
ENSG00000071859	FAM50A	family with sequence similarity 50 member A [Source:HGNC Symbol;Acc:HGNC:18786]								-0.208243	0.0387667
ENSG00000188529	SRSF10	serine and arginine rich splicing factor 10 [Source:HGNC Symbol;Acc:HGNC:16713]								-0.208037	0.0422319
ENSG00000162738	VANGL2	VANGL planar cell polarity protein 2 [Source:HGNC Symbol;Acc:HGNC:15511]								-0.207925	1.02e-05
ENSG00000141425	RPRD1A	regulation of nuclear pre-mRNA domain containing 1A [Source:HGNC Symbol;Acc:HGNC:25560]								-0.207857	0.000965714
ENSG00000147324	MFHAS1	malignant fibrous histiocytoma amplified sequence 1 [Source:HGNC Symbol;Acc:HGNC:16982]								-0.207649	0.0170559
ENSG00000180891	CUEDC1	CUE domain containing 1 [Source:HGNC Symbol;Acc:HGNC:31350]								-0.207364	0.0230508
ENSG00000138175	ARL3	ADP ribosylation factor like GTPase 3 [Source:HGNC Symbol;Acc:HGNC:694]								-0.207173	0.00103779
ENSG00000049759	NEDD4L	NEDD4 like E3 ubiquitin protein ligase [Source:HGNC Symbol;Acc:HGNC:7728]								-0.206644	9.98e-06
ENSG00000107819	SFXN3	sideroflexin 3 [Source:HGNC Symbol;Acc:HGNC:16087]								-0.206063	0.000928384
ENSG00000158941	CCAR2	cell cycle and apoptosis regulator 2 [Source:HGNC Symbol;Acc:HGNC:23360]								-0.204643	0.00184145
ENSG00000177565	TBL1XR1	transducin beta like 1 X-linked receptor 1 [Source:HGNC Symbol;Acc:HGNC:29529]								-0.204347	0.0102112
ENSG00000142657	PGD	phosphogluconate dehydrogenase [Source:HGNC Symbol;Acc:HGNC:8891]								-0.203919	4.27e-06
ENSG00000164032	H2AZ1	H2A.Z variant histone 1 [Source:HGNC Symbol;Acc:HGNC:4741]								-0.203839	0.00746631
ENSG00000033800	PIAS1	protein inhibitor of activated STAT 1 [Source:HGNC Symbol;Acc:HGNC:2752]								-0.203549	0.00805514
ENSG00000133275	CSNK1G2	casein kinase 1 gamma 2 [Source:HGNC Symbol;Acc:HGNC:2455]								-0.203529	0.0271921
ENSG00000198858	R3HDM4	R3H domain containing 4 [Source:HGNC Symbol;Acc:HGNC:28270]								-0.2034	0.0118416
ENSG00000167889	MGAT5B	alpha-1	6-mannosylglycoprotein 6-beta-N-acetylglucosaminyltransferase B [Source:HGNC Symbol;Acc:HGNC:24140]							-0.202658	0.017009
ENSG00000159409	CELF3	CUGBP Elav-like family member 3 [Source:HGNC Symbol;Acc:HGNC:11967]								-0.202601	5.33e-06
ENSG00000063177	RPL18	ribosomal protein L18 [Source:HGNC Symbol;Acc:HGNC:10310]								-0.202398	2.92e-05
ENSG00000075151	EIF4G3	eukaryotic translation initiation factor 4 gamma 3 [Source:HGNC Symbol;Acc:HGNC:3298]								-0.202383	1.74e-06
ENSG00000143294	PRCC	proline rich mitotic checkpoint control factor [Source:HGNC Symbol;Acc:HGNC:9343]								-0.20121	0.00504001
ENSG00000141002	TCF25	transcription factor 25 [Source:HGNC Symbol;Acc:HGNC:29181]								-0.200993	0.00448512
ENSG00000090565	RAB11FIP3	RAB11 family interacting protein 3 [Source:HGNC Symbol;Acc:HGNC:17224]								-0.200775	0.00898809
ENSG00000204843	DCTN1	dynactin subunit 1 [Source:HGNC Symbol;Acc:HGNC:2711]								-0.200598	9.27e-10
ENSG00000100075	SLC25A1	solute carrier family 25 member 1 [Source:HGNC Symbol;Acc:HGNC:10979]								-0.200501	0.00146063
ENSG00000160293	VAV2	vav guanine nucleotide exchange factor 2 [Source:HGNC Symbol;Acc:HGNC:12658]								-0.20037	0.00262461
ENSG00000148730	EIF4EBP2	eukaryotic translation initiation factor 4E binding protein 2 [Source:HGNC Symbol;Acc:HGNC:3289]								-0.200238	2e-05
ENSG00000166897	ELFN2	extracellular leucine rich repeat and fibronectin type III domain containing 2 [Source:HGNC Symbol;Acc:HGNC:29396]								-0.200099	0.00934575
ENSG00000182606	TRAK1	trafficking kinesin protein 1 [Source:HGNC Symbol;Acc:HGNC:29947]								-0.199694	6.84e-06
ENSG00000182149	IST1	IST1 factor associated with ESCRT-III [Source:HGNC Symbol;Acc:HGNC:28977]								-0.199621	0.0102215
ENSG00000023902	PLEKHO1	pleckstrin homology domain containing O1 [Source:HGNC Symbol;Acc:HGNC:24310]								-0.199458	0.0418101
ENSG00000184939	ZFP90	ZFP90 zinc finger protein [Source:HGNC Symbol;Acc:HGNC:23329]								-0.198647	0.00131754
ENSG00000148219	ASTN2	astrotactin 2 [Source:HGNC Symbol;Acc:HGNC:17021]								-0.198523	0.00371082
ENSG00000079462	PAFAH1B3	platelet activating factor acetylhydrolase 1b catalytic subunit 3 [Source:HGNC Symbol;Acc:HGNC:8576]								-0.19845	0.00047737
ENSG00000167535	CACNB3	calcium voltage-gated channel auxiliary subunit beta 3 [Source:HGNC Symbol;Acc:HGNC:1403]								-0.198107	6.42e-06
ENSG00000160190	SLC37A1	solute carrier family 37 member 1 [Source:HGNC Symbol;Acc:HGNC:11024]								-0.197699	0.00947636
ENSG00000122299	ZC3H7A	zinc finger CCCH-type containing 7A [Source:HGNC Symbol;Acc:HGNC:30959]								-0.197176	0.0399204
ENSG00000121390	PSPC1	paraspeckle component 1 [Source:HGNC Symbol;Acc:HGNC:20320]								-0.196851	0.0348678
ENSG00000175029	CTBP2	C-terminal binding protein 2 [Source:HGNC Symbol;Acc:HGNC:2495]								-0.196498	0.0026245
ENSG00000149187	CELF1	CUGBP Elav-like family member 1 [Source:HGNC Symbol;Acc:HGNC:2549]								-0.1962	0.00934001
ENSG00000136261	BZW2	basic leucine zipper and W2 domains 2 [Source:HGNC Symbol;Acc:HGNC:18808]								-0.195619	0.0152084
ENSG00000105379	ETFB	electron transfer flavoprotein subunit beta [Source:HGNC Symbol;Acc:HGNC:3482]								-0.193001	0.0297697
ENSG00000272636	DOC2B	double C2 domain beta [Source:HGNC Symbol;Acc:HGNC:2986]								-0.192691	0.000218645
ENSG00000171533	MAP6	microtubule associated protein 6 [Source:HGNC Symbol;Acc:HGNC:6868]								-0.191967	3.78e-13
ENSG00000137154	RPS6	ribosomal protein S6 [Source:HGNC Symbol;Acc:HGNC:10429]								-0.191687	0.000424888
ENSG00000146005	PSD2	pleckstrin and Sec7 domain containing 2 [Source:HGNC Symbol;Acc:HGNC:19092]								-0.191625	5.14e-05
ENSG00000128989	ARPP19	cAMP regulated phosphoprotein 19 [Source:HGNC Symbol;Acc:HGNC:16967]								-0.191622	7.67e-08
ENSG00000151615	POU4F2	POU class 4 homeobox 2 [Source:HGNC Symbol;Acc:HGNC:9219]								-0.191286	0.0069115
ENSG00000108055	SMC3	structural maintenance of chromosomes 3 [Source:HGNC Symbol;Acc:HGNC:2468]								-0.191094	0.00968555
ENSG00000141568	FOXK2	forkhead box K2 [Source:HGNC Symbol;Acc:HGNC:6036]								-0.190855	0.00110489
ENSG00000034053	APBA2	amyloid beta precursor protein binding family A member 2 [Source:HGNC Symbol;Acc:HGNC:579]								-0.190599	0.000127097
ENSG00000177383	MAGEF1	MAGE family member F1 [Source:HGNC Symbol;Acc:HGNC:29639]								-0.190253	0.00781823
ENSG00000123933	MXD4	MAX dimerization protein 4 [Source:HGNC Symbol;Acc:HGNC:13906]								-0.190239	0.0105107
ENSG00000090316	MAEA	macrophage erythroblast attacher [Source:HGNC Symbol;Acc:HGNC:13731]								-0.190065	0.0213022
ENSG00000100425	BRD1	bromodomain containing 1 [Source:HGNC Symbol;Acc:HGNC:1102]								-0.190047	0.036356
ENSG00000055118	KCNH2	potassium voltage-gated channel subfamily H member 2 [Source:HGNC Symbol;Acc:HGNC:6251]								-0.189021	0.0019233
ENSG00000022267	FHL1	four and a half LIM domains 1 [Source:HGNC Symbol;Acc:HGNC:3702]								-0.188534	0.000446814
ENSG00000154978	VOPP1	VOPP1 WW domain binding protein [Source:HGNC Symbol;Acc:HGNC:34518]								-0.188201	0.0412613
ENSG00000099364	FBXL19	F-box and leucine rich repeat protein 19 [Source:HGNC Symbol;Acc:HGNC:25300]								-0.187278	1.53e-05
ENSG00000118160	SLC8A2	solute carrier family 8 member A2 [Source:HGNC Symbol;Acc:HGNC:11069]								-0.187076	0.011123
ENSG00000215193	PEX26	peroxisomal biogenesis factor 26 [Source:HGNC Symbol;Acc:HGNC:22965]								-0.186957	0.0297483
ENSG00000131016	AKAP12	A-kinase anchoring protein 12 [Source:HGNC Symbol;Acc:HGNC:370]								-0.186563	1.95e-08
ENSG00000196730	DAPK1	death associated protein kinase 1 [Source:HGNC Symbol;Acc:HGNC:2674]								-0.186041	0.0069697
ENSG00000154928	EPHB1	EPH receptor B1 [Source:HGNC Symbol;Acc:HGNC:3392]								-0.185905	0.000427028
ENSG00000170903	MSANTD4	Myb/SANT DNA binding domain containing 4 with coiled-coils [Source:HGNC Symbol;Acc:HGNC:29383]								-0.185852	0.00111493
ENSG00000153879	CEBPG	CCAAT enhancer binding protein gamma [Source:HGNC Symbol;Acc:HGNC:1837]								-0.185574	0.0160412
ENSG00000130255	RPL36	ribosomal protein L36 [Source:HGNC Symbol;Acc:HGNC:13631]								-0.185096	0.0273494
ENSG00000147684	NDUFB9	NADH:ubiquinone oxidoreductase subunit B9 [Source:HGNC Symbol;Acc:HGNC:7704]								-0.184327	0.0370499
ENSG00000157657	ZNF618	zinc finger protein 618 [Source:HGNC Symbol;Acc:HGNC:29416]								-0.184112	0.00505012
ENSG00000103275	UBE2I	ubiquitin conjugating enzyme E2 I [Source:HGNC Symbol;Acc:HGNC:12485]								-0.184039	0.00574646
ENSG00000168066	SF1	splicing factor 1 [Source:HGNC Symbol;Acc:HGNC:12950]								-0.184003	0.000213412
ENSG00000150394	CDH8	cadherin 8 [Source:HGNC Symbol;Acc:HGNC:1767]								-0.18386	0.0137445
ENSG00000179950	PUF60	poly(U) binding splicing factor 60 [Source:HGNC Symbol;Acc:HGNC:17042]								-0.183641	0.0188284
ENSG00000101489	CELF4	CUGBP Elav-like family member 4 [Source:HGNC Symbol;Acc:HGNC:14015]								-0.182931	1.27e-06
ENSG00000219438	TAFA5	TAFA chemokine like family member 5 [Source:HGNC Symbol;Acc:HGNC:21592]								-0.182866	0.00103362
ENSG00000152767	FARP1	FERM	ARH/RhoGEF and pleckstrin domain protein 1 [Source:HGNC Symbol;Acc:HGNC:3591]							-0.182514	1.1e-05
ENSG00000107771	CCSER2	coiled-coil serine rich protein 2 [Source:HGNC Symbol;Acc:HGNC:29197]								-0.181992	0.00187629
ENSG00000059915	PSD	pleckstrin and Sec7 domain containing [Source:HGNC Symbol;Acc:HGNC:9507]								-0.181898	0.0012022
ENSG00000100129	EIF3L	eukaryotic translation initiation factor 3 subunit L [Source:HGNC Symbol;Acc:HGNC:18138]								-0.181024	0.00934001
ENSG00000123416	TUBA1B	tubulin alpha 1b [Source:HGNC Symbol;Acc:HGNC:18809]								-0.180516	4.62e-15
ENSG00000143321	HDGF	heparin binding growth factor [Source:HGNC Symbol;Acc:HGNC:4856]								-0.180512	0.036206
ENSG00000134590	RTL8C	retrotransposon Gag like 8C [Source:HGNC Symbol;Acc:HGNC:2569]								-0.180085	0.00127855
ENSG00000240694	PNMA2	PNMA family member 2 [Source:HGNC Symbol;Acc:HGNC:9159]								-0.179255	2.22e-07
ENSG00000188229	TUBB4B	tubulin beta 4B class IVb [Source:HGNC Symbol;Acc:HGNC:20771]								-0.178964	0.00133603
ENSG00000277443	MARCKS	myristoylated alanine rich protein kinase C substrate [Source:HGNC Symbol;Acc:HGNC:6759]								-0.178421	5.13e-10
ENSG00000197157	SND1	staphylococcal nuclease and tudor domain containing 1 [Source:HGNC Symbol;Acc:HGNC:30646]								-0.178359	0.00467385
ENSG00000130726	TRIM28	tripartite motif containing 28 [Source:HGNC Symbol;Acc:HGNC:16384]								-0.178276	0.00039736
ENSG00000131374	TBC1D5	TBC1 domain family member 5 [Source:HGNC Symbol;Acc:HGNC:19166]								-0.178268	0.0197638
ENSG00000136828	RALGPS1	Ral GEF with PH domain and SH3 binding motif 1 [Source:HGNC Symbol;Acc:HGNC:16851]								-0.178248	0.0141207
ENSG00000186106	ANKRD46	ankyrin repeat domain 46 [Source:HGNC Symbol;Acc:HGNC:27229]								-0.176575	0.00375766
ENSG00000011009	LYPLA2	lysophospholipase 2 [Source:HGNC Symbol;Acc:HGNC:6738]								-0.176201	0.032546
ENSG00000174871	CNIH2	cornichon family AMPA receptor auxiliary protein 2 [Source:HGNC Symbol;Acc:HGNC:28744]								-0.17615	0.000601052
ENSG00000122550	KLHL7	kelch like family member 7 [Source:HGNC Symbol;Acc:HGNC:15646]								-0.175916	0.00477343
ENSG00000138107	ACTR1A	actin related protein 1A [Source:HGNC Symbol;Acc:HGNC:167]								-0.175782	1.33e-05
ENSG00000105193	RPS16	ribosomal protein S16 [Source:HGNC Symbol;Acc:HGNC:10396]								-0.17458	0.0147754
ENSG00000143093	STRIP1	striatin interacting protein 1 [Source:HGNC Symbol;Acc:HGNC:25916]								-0.174195	0.00626115
ENSG00000266472	MRPS21	mitochondrial ribosomal protein S21 [Source:HGNC Symbol;Acc:HGNC:14046]								-0.17394	0.0434627
ENSG00000140386	SCAPER	S-phase cyclin A associated protein in the ER [Source:HGNC Symbol;Acc:HGNC:13081]								-0.173786	0.008798
ENSG00000171617	ENC1	ectodermal-neural cortex 1 [Source:HGNC Symbol;Acc:HGNC:3345]								-0.173622	2.05e-11
ENSG00000161547	SRSF2	serine and arginine rich splicing factor 2 [Source:HGNC Symbol;Acc:HGNC:10783]								-0.172725	0.0397988
ENSG00000187634	SAMD11	sterile alpha motif domain containing 11 [Source:HGNC Symbol;Acc:HGNC:28706]								-0.172231	0.00255716
ENSG00000135144	DTX1	deltex E3 ubiquitin ligase 1 [Source:HGNC Symbol;Acc:HGNC:3060]								-0.171656	0.00804933
ENSG00000183908	LRRC55	leucine rich repeat containing 55 [Source:HGNC Symbol;Acc:HGNC:32324]								-0.171654	0.0215097
ENSG00000130382	MLLT1	MLLT1 super elongation complex subunit [Source:HGNC Symbol;Acc:HGNC:7134]								-0.171576	0.0119405
ENSG00000168675	LDLRAD4	low density lipoprotein receptor class A domain containing 4 [Source:HGNC Symbol;Acc:HGNC:1224]								-0.171202	0.037258
ENSG00000167193	CRK	CRK proto-oncogene	adaptor protein [Source:HGNC Symbol;Acc:HGNC:2362]							-0.170809	0.0464588
ENSG00000110047	EHD1	EH domain containing 1 [Source:HGNC Symbol;Acc:HGNC:3242]								-0.17076	0.0216924
ENSG00000187672	ERC2	ELKS/RAB6-interacting/CAST family member 2 [Source:HGNC Symbol;Acc:HGNC:31922]								-0.170282	0.0229065
ENSG00000165802	NSMF	NMDA receptor synaptonuclear signaling and neuronal migration factor [Source:HGNC Symbol;Acc:HGNC:29843]								-0.169746	0.000437825
ENSG00000131370	SH3BP5	SH3 domain binding protein 5 [Source:HGNC Symbol;Acc:HGNC:10827]								-0.169689	0.0053693
ENSG00000125944	HNRNPR	heterogeneous nuclear ribonucleoprotein R [Source:HGNC Symbol;Acc:HGNC:5047]								-0.169328	0.000187463
ENSG00000254585	MAGEL2	MAGE family member L2 [Source:HGNC Symbol;Acc:HGNC:6814]								-0.169248	0.00667009
ENSG00000198040	ZNF84	zinc finger protein 84 [Source:HGNC Symbol;Acc:HGNC:13159]								-0.168949	0.0186881
ENSG00000160767	FAM189B	family with sequence similarity 189 member B [Source:HGNC Symbol;Acc:HGNC:1233]								-0.168865	0.0411461
ENSG00000138018	SELENOI	selenoprotein I [Source:HGNC Symbol;Acc:HGNC:29361]								-0.168805	0.000607902
ENSG00000125691	RPL23	ribosomal protein L23 [Source:HGNC Symbol;Acc:HGNC:10316]								-0.168553	0.00369658
ENSG00000137207	YIPF3	Yip1 domain family member 3 [Source:HGNC Symbol;Acc:HGNC:21023]								-0.168349	0.027429
ENSG00000089737	DDX24	DEAD-box helicase 24 [Source:HGNC Symbol;Acc:HGNC:13266]								-0.168193	0.000156506
ENSG00000221978	CCNL2	cyclin L2 [Source:HGNC Symbol;Acc:HGNC:20570]								-0.168159	0.0255869
ENSG00000100568	VTI1B	vesicle transport through interaction with t-SNAREs 1B [Source:HGNC Symbol;Acc:HGNC:17793]								-0.168145	0.031624
ENSG00000179387	ELMOD2	ELMO domain containing 2 [Source:HGNC Symbol;Acc:HGNC:28111]								-0.168145	0.0246051
ENSG00000204628	RACK1	receptor for activated C kinase 1 [Source:HGNC Symbol;Acc:HGNC:4399]								-0.168129	3.78e-06
ENSG00000099622	CIRBP	cold inducible RNA binding protein [Source:HGNC Symbol;Acc:HGNC:1982]								-0.167624	0.000280759
ENSG00000186716	BCR	BCR activator of RhoGEF and GTPase [Source:HGNC Symbol;Acc:HGNC:1014]								-0.167507	0.00132443
ENSG00000152795	HNRNPDL	heterogeneous nuclear ribonucleoprotein D like [Source:HGNC Symbol;Acc:HGNC:5037]								-0.167467	0.000582485
ENSG00000198646	NCOA6	nuclear receptor coactivator 6 [Source:HGNC Symbol;Acc:HGNC:15936]								-0.167456	0.0200322
ENSG00000102225	CDK16	cyclin dependent kinase 16 [Source:HGNC Symbol;Acc:HGNC:8749]								-0.167446	0.000609393
ENSG00000142686	C1orf216	chromosome 1 open reading frame 216 [Source:HGNC Symbol;Acc:HGNC:26800]								-0.167194	0.00316952
ENSG00000168246	UBTD2	ubiquitin domain containing 2 [Source:HGNC Symbol;Acc:HGNC:24463]								-0.167148	0.0388756
ENSG00000138439	FAM117B	family with sequence similarity 117 member B [Source:HGNC Symbol;Acc:HGNC:14440]								-0.166661	0.0412326
ENSG00000111249	CUX2	cut like homeobox 2 [Source:HGNC Symbol;Acc:HGNC:19347]								-0.16653	0.0331837
ENSG00000127616	SMARCA4	SWI/SNF related	matrix associated	actin dependent regulator of chromatin	subfamily a	member 4 [Source:HGNC Symbol;Acc:HGNC:11100]				-0.166454	1.66e-06
ENSG00000117419	ERI3	ERI1 exoribonuclease family member 3 [Source:HGNC Symbol;Acc:HGNC:17276]								-0.165859	0.0454935
ENSG00000170889	RPS9	ribosomal protein S9 [Source:HGNC Symbol;Acc:HGNC:10442]								-0.165471	0.0117256
ENSG00000009307	CSDE1	cold shock domain containing E1 [Source:HGNC Symbol;Acc:HGNC:29905]								-0.164848	2.27e-08
ENSG00000115266	APC2	APC regulator of WNT signaling pathway 2 [Source:HGNC Symbol;Acc:HGNC:24036]								-0.164443	2.74e-07
ENSG00000198911	SREBF2	sterol regulatory element binding transcription factor 2 [Source:HGNC Symbol;Acc:HGNC:11290]								-0.16443	8.14e-09
ENSG00000086061	DNAJA1	DnaJ heat shock protein family (Hsp40) member A1 [Source:HGNC Symbol;Acc:HGNC:5229]								-0.164396	5.02e-07
ENSG00000169045	HNRNPH1	heterogeneous nuclear ribonucleoprotein H1 [Source:HGNC Symbol;Acc:HGNC:5041]								-0.16436	0.0011117
ENSG00000095637	SORBS1	sorbin and SH3 domain containing 1 [Source:HGNC Symbol;Acc:HGNC:14565]								-0.164156	0.0162452
ENSG00000126773	PCNX4	pecanex 4 [Source:HGNC Symbol;Acc:HGNC:20349]								-0.163915	0.00722326
ENSG00000108960	MMD	monocyte to macrophage differentiation associated [Source:HGNC Symbol;Acc:HGNC:7153]								-0.163877	0.00618649
ENSG00000096746	HNRNPH3	heterogeneous nuclear ribonucleoprotein H3 [Source:HGNC Symbol;Acc:HGNC:5043]								-0.163786	0.002639
ENSG00000101337	TM9SF4	transmembrane 9 superfamily member 4 [Source:HGNC Symbol;Acc:HGNC:30797]								-0.163655	0.0473516
ENSG00000110786	PTPN5	protein tyrosine phosphatase non-receptor type 5 [Source:HGNC Symbol;Acc:HGNC:9657]								-0.163493	0.0136977
ENSG00000197746	PSAP	prosaposin [Source:HGNC Symbol;Acc:HGNC:9498]								-0.163163	9.93e-11
ENSG00000131051	RBM39	RNA binding motif protein 39 [Source:HGNC Symbol;Acc:HGNC:15923]								-0.163105	0.0103961
ENSG00000005483	KMT2E	lysine methyltransferase 2E [Source:HGNC Symbol;Acc:HGNC:18541]								-0.162448	0.00364727
ENSG00000140632	GLYR1	glyoxylate reductase 1 homolog [Source:HGNC Symbol;Acc:HGNC:24434]								-0.162411	0.00619135
ENSG00000105993	DNAJB6	DnaJ heat shock protein family (Hsp40) member B6 [Source:HGNC Symbol;Acc:HGNC:14888]								-0.162292	0.00538896
ENSG00000156639	ZFAND3	zinc finger AN1-type containing 3 [Source:HGNC Symbol;Acc:HGNC:18019]								-0.162024	0.00866629
ENSG00000149926	TLCD3B	TLC domain containing 3B [Source:HGNC Symbol;Acc:HGNC:25295]								-0.161822	0.00275715
ENSG00000112473	SLC39A7	solute carrier family 39 member 7 [Source:HGNC Symbol;Acc:HGNC:4927]								-0.161808	0.0482815
ENSG00000198431	TXNRD1	thioredoxin reductase 1 [Source:HGNC Symbol;Acc:HGNC:12437]								-0.161179	0.0188611
ENSG00000137142	IGFBPL1	insulin like growth factor binding protein like 1 [Source:HGNC Symbol;Acc:HGNC:20081]								-0.160329	8.48e-05
ENSG00000112685	EXOC2	exocyst complex component 2 [Source:HGNC Symbol;Acc:HGNC:24968]								-0.160318	0.0422187
ENSG00000187323	DCC	DCC netrin 1 receptor [Source:HGNC Symbol;Acc:HGNC:2701]								-0.160011	0.034906
ENSG00000188612	SUMO2	small ubiquitin like modifier 2 [Source:HGNC Symbol;Acc:HGNC:11125]								-0.159784	0.00888054
ENSG00000104967	NOVA2	NOVA alternative splicing regulator 2 [Source:HGNC Symbol;Acc:HGNC:7887]								-0.15939	0.00219034
ENSG00000104435	STMN2	stathmin 2 [Source:HGNC Symbol;Acc:HGNC:10577]								-0.159089	1.18e-22
ENSG00000126457	PRMT1	protein arginine methyltransferase 1 [Source:HGNC Symbol;Acc:HGNC:5187]								-0.158648	0.00275581
ENSG00000156453	PCDH1	protocadherin 1 [Source:HGNC Symbol;Acc:HGNC:8655]								-0.158572	0.024793
ENSG00000112514	CUTA	cutA divalent cation tolerance homolog [Source:HGNC Symbol;Acc:HGNC:21101]								-0.157455	0.0463854
ENSG00000048140	TSPAN17	tetraspanin 17 [Source:HGNC Symbol;Acc:HGNC:13594]								-0.157414	0.0330853
ENSG00000143420	ENSA	endosulfine alpha [Source:HGNC Symbol;Acc:HGNC:3360]								-0.157381	0.0108871
ENSG00000185737	NRG3	neuregulin 3 [Source:HGNC Symbol;Acc:HGNC:7999]								-0.157336	0.0427321
ENSG00000172354	GNB2	G protein subunit beta 2 [Source:HGNC Symbol;Acc:HGNC:4398]								-0.157129	0.000630598
ENSG00000174672	BRSK2	BR serine/threonine kinase 2 [Source:HGNC Symbol;Acc:HGNC:11405]								-0.156694	0.0272553
ENSG00000136848	DAB2IP	DAB2 interacting protein [Source:HGNC Symbol;Acc:HGNC:17294]								-0.156225	0.00938902
ENSG00000196405	EVL	Enah/Vasp-like [Source:HGNC Symbol;Acc:HGNC:20234]								-0.156177	2.04e-05
ENSG00000198919	DZIP3	DAZ interacting zinc finger protein 3 [Source:HGNC Symbol;Acc:HGNC:30938]								-0.155428	0.00837361
ENSG00000134986	NREP	neuronal regeneration related protein [Source:HGNC Symbol;Acc:HGNC:16834]								-0.154717	5.36e-11
ENSG00000133612	AGAP3	ArfGAP with GTPase domain	ankyrin repeat and PH domain 3 [Source:HGNC Symbol;Acc:HGNC:16923]							-0.15463	0.00284224
ENSG00000152217	SETBP1	SET binding protein 1 [Source:HGNC Symbol;Acc:HGNC:15573]								-0.154142	0.0444824
ENSG00000092201	SUPT16H	SPT16 homolog	facilitates chromatin remodeling subunit [Source:HGNC Symbol;Acc:HGNC:11465]							-0.153584	0.00579745
ENSG00000162852	CNST	consortin	connexin sorting protein [Source:HGNC Symbol;Acc:HGNC:26486]							-0.153323	0.0332653
ENSG00000156642	NPTN	neuroplastin [Source:HGNC Symbol;Acc:HGNC:17867]								-0.152361	0.0161632
ENSG00000132155	RAF1	Raf-1 proto-oncogene	serine/threonine kinase [Source:HGNC Symbol;Acc:HGNC:9829]							-0.152219	0.0188284
ENSG00000108468	CBX1	chromobox 1 [Source:HGNC Symbol;Acc:HGNC:1551]								-0.152105	0.00396749
ENSG00000068366	ACSL4	acyl-CoA synthetase long chain family member 4 [Source:HGNC Symbol;Acc:HGNC:3571]								-0.151359	5.17e-05
ENSG00000146267	FAXC	failed axon connections homolog	metaxin like GST domain containing [Source:HGNC Symbol;Acc:HGNC:20742]							-0.150602	0.0470451
ENSG00000177732	SOX12	SRY-box transcription factor 12 [Source:HGNC Symbol;Acc:HGNC:11198]								-0.150576	0.000258515
ENSG00000140941	MAP1LC3B	microtubule associated protein 1 light chain 3 beta [Source:HGNC Symbol;Acc:HGNC:13352]								-0.150549	1.45e-05
ENSG00000197006	METTL9	methyltransferase like 9 [Source:HGNC Symbol;Acc:HGNC:24586]								-0.150356	0.00226275
ENSG00000101161	PRPF6	pre-mRNA processing factor 6 [Source:HGNC Symbol;Acc:HGNC:15860]								-0.149799	0.0413565
ENSG00000011451	WIZ	WIZ zinc finger [Source:HGNC Symbol;Acc:HGNC:30917]								-0.149349	0.0206401
ENSG00000066032	CTNNA2	catenin alpha 2 [Source:HGNC Symbol;Acc:HGNC:2510]								-0.148918	0.000239296
ENSG00000151692	RNF144A	ring finger protein 144A [Source:HGNC Symbol;Acc:HGNC:20457]								-0.14798	0.0160345
ENSG00000197111	PCBP2	poly(rC) binding protein 2 [Source:HGNC Symbol;Acc:HGNC:8648]								-0.147783	0.0438724
ENSG00000145592	RPL37	ribosomal protein L37 [Source:HGNC Symbol;Acc:HGNC:10347]								-0.146884	0.000847172
ENSG00000131508	UBE2D2	ubiquitin conjugating enzyme E2 D2 [Source:HGNC Symbol;Acc:HGNC:12475]								-0.146802	0.00888103
ENSG00000108654	DDX5	DEAD-box helicase 5 [Source:HGNC Symbol;Acc:HGNC:2746]								-0.145689	2.05e-08
ENSG00000148303	RPL7A	ribosomal protein L7a [Source:HGNC Symbol;Acc:HGNC:10364]								-0.145464	7.42e-05
ENSG00000118181	RPS25	ribosomal protein S25 [Source:HGNC Symbol;Acc:HGNC:10413]								-0.144701	0.0363683
ENSG00000177551	NHLH2	nescient helix-loop-helix 2 [Source:HGNC Symbol;Acc:HGNC:7818]								-0.144657	0.000916119
ENSG00000068615	REEP1	receptor accessory protein 1 [Source:HGNC Symbol;Acc:HGNC:25786]								-0.144578	7.89e-06
ENSG00000103495	MAZ	MYC associated zinc finger protein [Source:HGNC Symbol;Acc:HGNC:6914]								-0.144212	0.00462387
ENSG00000137285	TUBB2B	tubulin beta 2B class IIb [Source:HGNC Symbol;Acc:HGNC:30829]								-0.144146	2.23e-09
ENSG00000108262	GIT1	GIT ArfGAP 1 [Source:HGNC Symbol;Acc:HGNC:4272]								-0.14401	0.0257957
ENSG00000170035	UBE2E3	ubiquitin conjugating enzyme E2 E3 [Source:HGNC Symbol;Acc:HGNC:12479]								-0.143355	0.044993
ENSG00000170873	MTSS1	MTSS I-BAR domain containing 1 [Source:HGNC Symbol;Acc:HGNC:20443]								-0.142947	0.00865472
ENSG00000122378	PRXL2A	peroxiredoxin like 2A [Source:HGNC Symbol;Acc:HGNC:28651]								-0.142881	0.0236909
ENSG00000175203	DCTN2	dynactin subunit 2 [Source:HGNC Symbol;Acc:HGNC:2712]								-0.1427	0.00568132
ENSG00000112081	SRSF3	serine and arginine rich splicing factor 3 [Source:HGNC Symbol;Acc:HGNC:10785]								-0.142441	0.0178823
ENSG00000163041	H3-3A	H3.3 histone A [Source:HGNC Symbol;Acc:HGNC:4764]								-0.141484	0.000207528
ENSG00000184640	SEPTIN9	septin 9 [Source:HGNC Symbol;Acc:HGNC:7323]								-0.141455	0.0488913
ENSG00000103187	COTL1	coactosin like F-actin binding protein 1 [Source:HGNC Symbol;Acc:HGNC:18304]								-0.141338	0.0159132
ENSG00000196235	SUPT5H	SPT5 homolog	DSIF elongation factor subunit [Source:HGNC Symbol;Acc:HGNC:11469]							-0.14116	0.0175946
ENSG00000198833	UBE2J1	ubiquitin conjugating enzyme E2 J1 [Source:HGNC Symbol;Acc:HGNC:17598]								-0.141101	0.0303547
ENSG00000140718	FTO	FTO alpha-ketoglutarate dependent dioxygenase [Source:HGNC Symbol;Acc:HGNC:24678]								-0.141044	0.00381027
ENSG00000186469	GNG2	G protein subunit gamma 2 [Source:HGNC Symbol;Acc:HGNC:4404]								-0.140708	1.04e-10
ENSG00000136485	DCAF7	DDB1 and CUL4 associated factor 7 [Source:HGNC Symbol;Acc:HGNC:30915]								-0.138317	5.14e-05
ENSG00000109956	B3GAT1	beta-1	3-glucuronyltransferase 1 [Source:HGNC Symbol;Acc:HGNC:921]							-0.138281	0.00128663
ENSG00000101204	CHRNA4	cholinergic receptor nicotinic alpha 4 subunit [Source:HGNC Symbol;Acc:HGNC:1958]								-0.137047	0.0144079
ENSG00000132718	SYT11	synaptotagmin 11 [Source:HGNC Symbol;Acc:HGNC:19239]								-0.136676	1.61e-05
ENSG00000144724	PTPRG	protein tyrosine phosphatase receptor type G [Source:HGNC Symbol;Acc:HGNC:9671]								-0.136635	0.00606242
ENSG00000114391	RPL24	ribosomal protein L24 [Source:HGNC Symbol;Acc:HGNC:10325]								-0.135682	0.0113106
ENSG00000102804	TSC22D1	TSC22 domain family member 1 [Source:HGNC Symbol;Acc:HGNC:16826]								-0.134478	5.18e-05
ENSG00000137343	ATAT1	alpha tubulin acetyltransferase 1 [Source:HGNC Symbol;Acc:HGNC:21186]								-0.133142	0.0070395
ENSG00000188322	SBK1	SH3 domain binding kinase 1 [Source:HGNC Symbol;Acc:HGNC:17699]								-0.132688	2.28e-05
ENSG00000124214	STAU1	staufen double-stranded RNA binding protein 1 [Source:HGNC Symbol;Acc:HGNC:11370]								-0.131994	0.0204677
ENSG00000147274	RBMX	RNA binding motif protein X-linked [Source:HGNC Symbol;Acc:HGNC:9910]								-0.131871	0.0107881
ENSG00000177606	JUN	Jun proto-oncogene	AP-1 transcription factor subunit [Source:HGNC Symbol;Acc:HGNC:6204]							-0.131339	0.0424621
ENSG00000127955	GNAI1	G protein subunit alpha i1 [Source:HGNC Symbol;Acc:HGNC:4384]								-0.130835	0.0284345
ENSG00000085433	WDR47	WD repeat domain 47 [Source:HGNC Symbol;Acc:HGNC:29141]								-0.130812	0.0110045
ENSG00000075340	ADD2	adducin 2 [Source:HGNC Symbol;Acc:HGNC:244]								-0.130221	7.81e-05
ENSG00000154118	JPH3	junctophilin 3 [Source:HGNC Symbol;Acc:HGNC:14203]								-0.129948	0.0296974
ENSG00000116871	MAP7D1	MAP7 domain containing 1 [Source:HGNC Symbol;Acc:HGNC:25514]								-0.129727	0.00096333
ENSG00000168028	RPSA	ribosomal protein SA [Source:HGNC Symbol;Acc:HGNC:6502]								-0.129589	0.00113705
ENSG00000090372	STRN4	striatin 4 [Source:HGNC Symbol;Acc:HGNC:15721]								-0.129419	0.028677
ENSG00000118816	CCNI	cyclin I [Source:HGNC Symbol;Acc:HGNC:1595]								-0.129211	1.21e-06
ENSG00000177885	GRB2	growth factor receptor bound protein 2 [Source:HGNC Symbol;Acc:HGNC:4566]								-0.128496	0.00959904
ENSG00000082701	GSK3B	glycogen synthase kinase 3 beta [Source:HGNC Symbol;Acc:HGNC:4617]								-0.127789	0.00714744
ENSG00000159692	CTBP1	C-terminal binding protein 1 [Source:HGNC Symbol;Acc:HGNC:2494]								-0.127627	0.0175674
ENSG00000155096	AZIN1	antizyme inhibitor 1 [Source:HGNC Symbol;Acc:HGNC:16432]								-0.127204	7.69e-05
ENSG00000057608	GDI2	GDP dissociation inhibitor 2 [Source:HGNC Symbol;Acc:HGNC:4227]								-0.126554	0.00209066
ENSG00000122406	RPL5	ribosomal protein L5 [Source:HGNC Symbol;Acc:HGNC:10360]								-0.126403	0.00436325
ENSG00000035862	TIMP2	TIMP metallopeptidase inhibitor 2 [Source:HGNC Symbol;Acc:HGNC:11821]								-0.125637	0.00284804
ENSG00000011347	SYT7	synaptotagmin 7 [Source:HGNC Symbol;Acc:HGNC:11514]								-0.125113	0.0113187
ENSG00000174444	RPL4	ribosomal protein L4 [Source:HGNC Symbol;Acc:HGNC:10353]								-0.124599	4.7e-05
ENSG00000152377	SPOCK1	SPARC (osteonectin)	cwcv and kazal like domains proteoglycan 1 [Source:HGNC Symbol;Acc:HGNC:11251]							-0.12444	0.000586092
ENSG00000106723	SPIN1	spindlin 1 [Source:HGNC Symbol;Acc:HGNC:11243]								-0.122502	0.00252683
ENSG00000143324	XPR1	xenotropic and polytropic retrovirus receptor 1 [Source:HGNC Symbol;Acc:HGNC:12827]								-0.122326	1.55e-07
ENSG00000156508	EEF1A1	eukaryotic translation elongation factor 1 alpha 1 [Source:HGNC Symbol;Acc:HGNC:3189]								-0.122202	1.09e-15
ENSG00000196531	NACA	nascent polypeptide associated complex subunit alpha [Source:HGNC Symbol;Acc:HGNC:7629]								-0.121727	0.0351487
ENSG00000109654	TRIM2	tripartite motif containing 2 [Source:HGNC Symbol;Acc:HGNC:15974]								-0.121215	0.000134113
ENSG00000186468	RPS23	ribosomal protein S23 [Source:HGNC Symbol;Acc:HGNC:10410]								-0.120916	0.00183415
ENSG00000164754	RAD21	RAD21 cohesin complex component [Source:HGNC Symbol;Acc:HGNC:9811]								-0.120741	0.01712
ENSG00000115524	SF3B1	splicing factor 3b subunit 1 [Source:HGNC Symbol;Acc:HGNC:10768]								-0.11981	0.00851423
ENSG00000123562	MORF4L2	mortality factor 4 like 2 [Source:HGNC Symbol;Acc:HGNC:16849]								-0.119331	0.00136822
ENSG00000204463	BAG6	BCL2 associated athanogene 6 [Source:HGNC Symbol;Acc:HGNC:13919]								-0.118861	0.00183575
ENSG00000162244	RPL29	ribosomal protein L29 [Source:HGNC Symbol;Acc:HGNC:10331]								-0.118598	0.0261917
ENSG00000139910	NOVA1	NOVA alternative splicing regulator 1 [Source:HGNC Symbol;Acc:HGNC:7886]								-0.118184	0.0454208
ENSG00000127995	CASD1	CAS1 domain containing 1 [Source:HGNC Symbol;Acc:HGNC:16014]								-0.118181	0.0323787
ENSG00000168159	RNF187	ring finger protein 187 [Source:HGNC Symbol;Acc:HGNC:27146]								-0.118102	0.00422278
ENSG00000140332	TLE3	TLE family member 3	transcriptional corepressor [Source:HGNC Symbol;Acc:HGNC:11839]							-0.117694	0.0191412
ENSG00000113758	DBN1	drebrin 1 [Source:HGNC Symbol;Acc:HGNC:2695]								-0.117509	0.00241986
ENSG00000184602	SNN	stannin [Source:HGNC Symbol;Acc:HGNC:11149]								-0.116893	0.0131912
ENSG00000175274	TP53I11	tumor protein p53 inducible protein 11 [Source:HGNC Symbol;Acc:HGNC:16842]								-0.116755	0.00491786
ENSG00000117114	ADGRL2	adhesion G protein-coupled receptor L2 [Source:HGNC Symbol;Acc:HGNC:18582]								-0.116084	0.0393446
ENSG00000167658	EEF2	eukaryotic translation elongation factor 2 [Source:HGNC Symbol;Acc:HGNC:3214]								-0.116061	2.17e-07
ENSG00000255302	EID1	EP300 interacting inhibitor of differentiation 1 [Source:HGNC Symbol;Acc:HGNC:1191]								-0.115808	0.0215339
ENSG00000090097	PCBP4	poly(rC) binding protein 4 [Source:HGNC Symbol;Acc:HGNC:8652]								-0.115771	0.0166603
ENSG00000029363	BCLAF1	BCL2 associated transcription factor 1 [Source:HGNC Symbol;Acc:HGNC:16863]								-0.115468	0.0257957
ENSG00000109332	UBE2D3	ubiquitin conjugating enzyme E2 D3 [Source:HGNC Symbol;Acc:HGNC:12476]								-0.114854	0.0255247
ENSG00000184117	NIPSNAP1	nipsnap homolog 1 [Source:HGNC Symbol;Acc:HGNC:7827]								-0.114527	0.0321756
ENSG00000089280	FUS	FUS RNA binding protein [Source:HGNC Symbol;Acc:HGNC:4010]								-0.114097	0.0213398
ENSG00000074211	PPP2R2C	protein phosphatase 2 regulatory subunit Bgamma [Source:HGNC Symbol;Acc:HGNC:9306]								-0.11404	0.0328737
ENSG00000079246	XRCC5	X-ray repair cross complementing 5 [Source:HGNC Symbol;Acc:HGNC:12833]								-0.112626	0.0087417
ENSG00000147140	NONO	non-POU domain containing octamer binding [Source:HGNC Symbol;Acc:HGNC:7871]								-0.112411	0.0140092
ENSG00000100994	PYGB	glycogen phosphorylase B [Source:HGNC Symbol;Acc:HGNC:9723]								-0.111046	0.0178798
ENSG00000105576	TNPO2	transportin 2 [Source:HGNC Symbol;Acc:HGNC:19998]								-0.110928	0.026643
ENSG00000105613	MAST1	microtubule associated serine/threonine kinase 1 [Source:HGNC Symbol;Acc:HGNC:19034]								-0.110867	0.0317417
ENSG00000100167	SEPTIN3	septin 3 [Source:HGNC Symbol;Acc:HGNC:10750]								-0.110768	1.15e-06
ENSG00000087152	ATXN7L3	ataxin 7 like 3 [Source:HGNC Symbol;Acc:HGNC:25416]								-0.110569	0.0444136
ENSG00000131149	GSE1	Gse1 coiled-coil protein [Source:HGNC Symbol;Acc:HGNC:28979]								-0.109856	0.0479954
ENSG00000006118	TMEM132A	transmembrane protein 132A [Source:HGNC Symbol;Acc:HGNC:31092]								-0.108739	0.0471469
ENSG00000135387	CAPRIN1	cell cycle associated protein 1 [Source:HGNC Symbol;Acc:HGNC:6743]								-0.108636	0.00307135
ENSG00000189159	JPT1	Jupiter microtubule associated homolog 1 [Source:HGNC Symbol;Acc:HGNC:14569]								-0.107712	0.0026334
ENSG00000178719	GRINA	glutamate ionotropic receptor NMDA type subunit associated protein 1 [Source:HGNC Symbol;Acc:HGNC:4589]								-0.107313	0.0487111
ENSG00000010810	FYN	FYN proto-oncogene	Src family tyrosine kinase [Source:HGNC Symbol;Acc:HGNC:4037]							-0.107267	0.0246051
ENSG00000111897	SERINC1	serine incorporator 1 [Source:HGNC Symbol;Acc:HGNC:13464]								-0.105138	2.74e-05
ENSG00000198034	RPS4X	ribosomal protein S4 X-linked [Source:HGNC Symbol;Acc:HGNC:10424]								-0.104871	0.0336508
ENSG00000165868	HSPA12A	heat shock protein family A (Hsp70) member 12A [Source:HGNC Symbol;Acc:HGNC:19022]								-0.104148	0.0271921
ENSG00000077380	DYNC1I2	dynein cytoplasmic 1 intermediate chain 2 [Source:HGNC Symbol;Acc:HGNC:2964]								-0.10368	0.0344414
ENSG00000015592	STMN4	stathmin 4 [Source:HGNC Symbol;Acc:HGNC:16078]								-0.102399	0.00409443
ENSG00000157216	SSBP3	single stranded DNA binding protein 3 [Source:HGNC Symbol;Acc:HGNC:15674]								-0.101564	0.0429697
ENSG00000108828	VAT1	vesicle amine transport 1 [Source:HGNC Symbol;Acc:HGNC:16919]								-0.0998049	0.000897912
ENSG00000142549	IGLON5	IgLON family member 5 [Source:HGNC Symbol;Acc:HGNC:34550]								-0.0991959	0.0371874
ENSG00000260032	NORAD	non-coding RNA activated by DNA damage [Source:HGNC Symbol;Acc:HGNC:44311]								-0.0987903	0.00143131
ENSG00000177733	HNRNPA0	heterogeneous nuclear ribonucleoprotein A0 [Source:HGNC Symbol;Acc:HGNC:5030]								-0.0983868	0.0293571
ENSG00000204681	GABBR1	gamma-aminobutyric acid type B receptor subunit 1 [Source:HGNC Symbol;Acc:HGNC:4070]								-0.0980966	0.00402276
ENSG00000067840	PDZD4	PDZ domain containing 4 [Source:HGNC Symbol;Acc:HGNC:21167]								-0.0979844	0.00626866
ENSG00000121774	KHDRBS1	KH RNA binding domain containing	signal transduction associated 1 [Source:HGNC Symbol;Acc:HGNC:18116]							-0.0978207	0.0460204
ENSG00000137267	TUBB2A	tubulin beta 2A class IIa [Source:HGNC Symbol;Acc:HGNC:12412]								-0.0967413	0.000442259
ENSG00000111371	SLC38A1	solute carrier family 38 member 1 [Source:HGNC Symbol;Acc:HGNC:13447]								-0.0960104	0.00690819
ENSG00000134030	CTIF	cap binding complex dependent translation initiation factor [Source:HGNC Symbol;Acc:HGNC:23925]								-0.0952197	0.043024
ENSG00000069275	NUCKS1	nuclear casein kinase and cyclin dependent kinase substrate 1 [Source:HGNC Symbol;Acc:HGNC:29923]								-0.0951129	0.0153966
ENSG00000272325	NUDT3	nudix hydrolase 3 [Source:HGNC Symbol;Acc:HGNC:8050]								-0.095008	0.0455173
ENSG00000213190	MLLT11	MLLT11 transcription factor 7 cofactor [Source:HGNC Symbol;Acc:HGNC:16997]								-0.0948756	9.49e-05
ENSG00000150991	UBC	ubiquitin C [Source:HGNC Symbol;Acc:HGNC:12468]								-0.0943261	0.000786982
ENSG00000102226	USP11	ubiquitin specific peptidase 11 [Source:HGNC Symbol;Acc:HGNC:12609]								-0.0941685	0.0370517
ENSG00000167526	RPL13	ribosomal protein L13 [Source:HGNC Symbol;Acc:HGNC:10303]								-0.0933753	0.0288351
ENSG00000075618	FSCN1	fascin actin-bundling protein 1 [Source:HGNC Symbol;Acc:HGNC:11148]								-0.0926957	0.00558047
ENSG00000167081	PBX3	PBX homeobox 3 [Source:HGNC Symbol;Acc:HGNC:8634]								-0.0924345	0.0348678
ENSG00000171604	CXXC5	CXXC finger protein 5 [Source:HGNC Symbol;Acc:HGNC:26943]								-0.0923667	0.0471298
ENSG00000171033	PKIA	cAMP-dependent protein kinase inhibitor alpha [Source:HGNC Symbol;Acc:HGNC:9017]								-0.0897393	0.00277839
ENSG00000164091	WDR82	WD repeat domain 82 [Source:HGNC Symbol;Acc:HGNC:28826]								-0.0895975	0.0150162
ENSG00000130558	OLFM1	olfactomedin 1 [Source:HGNC Symbol;Acc:HGNC:17187]								-0.0887827	0.0100942
ENSG00000087460	GNAS	GNAS complex locus [Source:HGNC Symbol;Acc:HGNC:4392]								-0.0883313	0.000101181
ENSG00000170091	NSG2	neuronal vesicle trafficking associated 2 [Source:HGNC Symbol;Acc:HGNC:24955]								-0.0880989	0.000113784
ENSG00000182175	RGMA	repulsive guidance molecule BMP co-receptor a [Source:HGNC Symbol;Acc:HGNC:30308]								-0.0875076	0.0488891
ENSG00000113657	DPYSL3	dihydropyrimidinase like 3 [Source:HGNC Symbol;Acc:HGNC:3015]								-0.0871954	5.71e-08
ENSG00000175130	MARCKSL1	MARCKS like 1 [Source:HGNC Symbol;Acc:HGNC:7142]								-0.0871277	0.00412355
ENSG00000119335	SET	SET nuclear proto-oncogene [Source:HGNC Symbol;Acc:HGNC:10760]								-0.085689	0.0234579
ENSG00000159335	PTMS	parathymosin [Source:HGNC Symbol;Acc:HGNC:9629]								-0.0813211	0.0356142
ENSG00000182985	CADM1	cell adhesion molecule 1 [Source:HGNC Symbol;Acc:HGNC:5951]								-0.0809558	0.0469611
ENSG00000139116	KIF21A	kinesin family member 21A [Source:HGNC Symbol;Acc:HGNC:19349]								-0.0805678	0.0430393
ENSG00000133318	RTN3	reticulon 3 [Source:HGNC Symbol;Acc:HGNC:10469]								-0.0791579	0.00303715
ENSG00000100320	RBFOX2	RNA binding fox-1 homolog 2 [Source:HGNC Symbol;Acc:HGNC:9906]								-0.0778029	0.00638438
ENSG00000133083	DCLK1	doublecortin like kinase 1 [Source:HGNC Symbol;Acc:HGNC:2700]								-0.0755268	0.0497716
ENSG00000242265	PEG10	paternally expressed 10 [Source:HGNC Symbol;Acc:HGNC:14005]								-0.0725013	0.000311664
ENSG00000154917	RAB6B	RAB6B	member RAS oncogene family [Source:HGNC Symbol;Acc:HGNC:14902]							-0.0722226	0.0160602
ENSG00000184009	ACTG1	actin gamma 1 [Source:HGNC Symbol;Acc:HGNC:144]								-0.0701185	0.000229338
ENSG00000198668	CALM1	calmodulin 1 [Source:HGNC Symbol;Acc:HGNC:1442]								-0.0634912	0.0135555
ENSG00000018236	CNTN1	contactin 1 [Source:HGNC Symbol;Acc:HGNC:2171]								-0.0600547	0.0153699
ENSG00000134308	YWHAQ	tyrosine 3-monooxygenase/tryptophan 5-monooxygenase activation protein theta [Source:HGNC Symbol;Acc:HGNC:12854]								-0.0574297	0.0299402
ENSG00000130294	KIF1A	kinesin family member 1A [Source:HGNC Symbol;Acc:HGNC:888]								0.0677045	0.0113098
ENSG00000110321	EIF4G2	eukaryotic translation initiation factor 4 gamma 2 [Source:HGNC Symbol;Acc:HGNC:3297]								0.0701929	0.000616899
ENSG00000110076	NRXN2	neurexin 2 [Source:HGNC Symbol;Acc:HGNC:8009]								0.0767438	0.0296974
ENSG00000109971	HSPA8	heat shock protein family A (Hsp70) member 8 [Source:HGNC Symbol;Acc:HGNC:5241]								0.0787691	0.000589066
ENSG00000230989	HSBP1	heat shock factor binding protein 1 [Source:HGNC Symbol;Acc:HGNC:5203]								0.0798856	0.027429
ENSG00000112139	MDGA1	MAM domain containing glycosylphosphatidylinositol anchor 1 [Source:HGNC Symbol;Acc:HGNC:19267]								0.0808552	0.0479704
ENSG00000128872	TMOD2	tropomodulin 2 [Source:HGNC Symbol;Acc:HGNC:11872]								0.0810392	0.0105197
ENSG00000175161	CADM2	cell adhesion molecule 2 [Source:HGNC Symbol;Acc:HGNC:29849]								0.0812058	0.0411737
ENSG00000101856	PGRMC1	progesterone receptor membrane component 1 [Source:HGNC Symbol;Acc:HGNC:16090]								0.0848427	0.042162
ENSG00000185630	PBX1	PBX homeobox 1 [Source:HGNC Symbol;Acc:HGNC:8632]								0.0856107	0.000373892
ENSG00000139182	CLSTN3	calsyntenin 3 [Source:HGNC Symbol;Acc:HGNC:18371]								0.0864615	0.0192157
ENSG00000167178	ISLR2	immunoglobulin superfamily containing leucine rich repeat 2 [Source:HGNC Symbol;Acc:HGNC:29286]								0.0880426	0.00657588
ENSG00000078018	MAP2	microtubule associated protein 2 [Source:HGNC Symbol;Acc:HGNC:6839]								0.089669	5.47e-05
ENSG00000184226	PCDH9	protocadherin 9 [Source:HGNC Symbol;Acc:HGNC:8661]								0.0901266	0.0485594
ENSG00000136854	STXBP1	syntaxin binding protein 1 [Source:HGNC Symbol;Acc:HGNC:11444]								0.090133	0.00167926
ENSG00000091664	SLC17A6	solute carrier family 17 member 6 [Source:HGNC Symbol;Acc:HGNC:16703]								0.0906751	0.0105511
ENSG00000152192	POU4F1	POU class 4 homeobox 1 [Source:HGNC Symbol;Acc:HGNC:9218]								0.0908334	0.00482974
ENSG00000166913	YWHAB	tyrosine 3-monooxygenase/tryptophan 5-monooxygenase activation protein beta [Source:HGNC Symbol;Acc:HGNC:12849]								0.0917923	0.00104415
ENSG00000161203	AP2M1	adaptor related protein complex 2 subunit mu 1 [Source:HGNC Symbol;Acc:HGNC:564]								0.0932229	0.00521886
ENSG00000065978	YBX1	Y-box binding protein 1 [Source:HGNC Symbol;Acc:HGNC:8014]								0.0933497	0.000332887
ENSG00000140988	RPS2	ribosomal protein S2 [Source:HGNC Symbol;Acc:HGNC:10404]								0.095717	0.00113839
ENSG00000138443	ABI2	abl interactor 2 [Source:HGNC Symbol;Acc:HGNC:24011]								0.0958434	0.0383068
ENSG00000138650	PCDH10	protocadherin 10 [Source:HGNC Symbol;Acc:HGNC:13404]								0.0970904	0.00496934
ENSG00000109472	CPE	carboxypeptidase E [Source:HGNC Symbol;Acc:HGNC:2303]								0.0974286	9.6e-05
ENSG00000155093	PTPRN2	protein tyrosine phosphatase receptor type N2 [Source:HGNC Symbol;Acc:HGNC:9677]								0.0983801	0.0318493
ENSG00000038382	TRIO	trio Rho guanine nucleotide exchange factor [Source:HGNC Symbol;Acc:HGNC:12303]								0.0985035	0.0283712
ENSG00000166206	GABRB3	gamma-aminobutyric acid type A receptor beta3 subunit [Source:HGNC Symbol;Acc:HGNC:4083]								0.10446	0.00950428
ENSG00000099246	RAB18	RAB18	member RAS oncogene family [Source:HGNC Symbol;Acc:HGNC:14244]							0.107018	0.046688
ENSG00000071575	TRIB2	tribbles pseudokinase 2 [Source:HGNC Symbol;Acc:HGNC:30809]								0.107051	0.0383068
ENSG00000102144	PGK1	phosphoglycerate kinase 1 [Source:HGNC Symbol;Acc:HGNC:8896]								0.108305	0.0306317
ENSG00000102003	SYP	synaptophysin [Source:HGNC Symbol;Acc:HGNC:11506]								0.108439	0.000142019
ENSG00000130287	NCAN	neurocan [Source:HGNC Symbol;Acc:HGNC:2465]								0.108626	0.010664
ENSG00000166681	BEX3	brain expressed X-linked 3 [Source:HGNC Symbol;Acc:HGNC:13388]								0.109323	0.0471795
ENSG00000173726	TOMM20	translocase of outer mitochondrial membrane 20 [Source:HGNC Symbol;Acc:HGNC:20947]								0.109392	0.0162532
ENSG00000125814	NAPB	NSF attachment protein beta [Source:HGNC Symbol;Acc:HGNC:15751]								0.109774	0.00096333
ENSG00000176490	DIRAS1	DIRAS family GTPase 1 [Source:HGNC Symbol;Acc:HGNC:19127]								0.109948	0.0454184
ENSG00000172201	ID4	inhibitor of DNA binding 4	HLH protein [Source:HGNC Symbol;Acc:HGNC:5363]							0.10996	0.0177846
ENSG00000179195	ZNF664	zinc finger protein 664 [Source:HGNC Symbol;Acc:HGNC:25406]								0.110145	0.0216522
ENSG00000101290	CDS2	CDP-diacylglycerol synthase 2 [Source:HGNC Symbol;Acc:HGNC:1801]								0.111829	0.037201
ENSG00000164330	EBF1	EBF transcription factor 1 [Source:HGNC Symbol;Acc:HGNC:3126]								0.112317	0.0279215
ENSG00000134982	APC	APC regulator of WNT signaling pathway [Source:HGNC Symbol;Acc:HGNC:583]								0.113018	0.00110224
ENSG00000054356	PTPRN	protein tyrosine phosphatase receptor type N [Source:HGNC Symbol;Acc:HGNC:9676]								0.113159	0.045026
ENSG00000109991	P2RX3	purinergic receptor P2X 3 [Source:HGNC Symbol;Acc:HGNC:8534]								0.113611	0.0114208
ENSG00000141367	CLTC	clathrin heavy chain [Source:HGNC Symbol;Acc:HGNC:2092]								0.114311	6.1e-06
ENSG00000198794	SCAMP5	secretory carrier membrane protein 5 [Source:HGNC Symbol;Acc:HGNC:30386]								0.115876	0.00121359
ENSG00000122218	COPA	coatomer protein complex subunit alpha [Source:HGNC Symbol;Acc:HGNC:2230]								0.116271	0.0412287
ENSG00000182809	CRIP2	cysteine rich protein 2 [Source:HGNC Symbol;Acc:HGNC:2361]								0.11662	0.0468281
ENSG00000132932	ATP8A2	ATPase phospholipid transporting 8A2 [Source:HGNC Symbol;Acc:HGNC:13533]								0.116855	0.00336261
ENSG00000087448	KLHL42	kelch like family member 42 [Source:HGNC Symbol;Acc:HGNC:29252]								0.117102	0.0422807
ENSG00000107105	ELAVL2	ELAV like RNA binding protein 2 [Source:HGNC Symbol;Acc:HGNC:3313]								0.117477	4.5e-05
ENSG00000166847	DCTN5	dynactin subunit 5 [Source:HGNC Symbol;Acc:HGNC:24594]								0.117713	0.0352113
ENSG00000064393	HIPK2	homeodomain interacting protein kinase 2 [Source:HGNC Symbol;Acc:HGNC:14402]								0.118142	0.0399298
ENSG00000073969	NSF	N-ethylmaleimide sensitive factor	vesicle fusing ATPase [Source:HGNC Symbol;Acc:HGNC:8016]							0.118244	0.0114485
ENSG00000133169	BEX1	brain expressed X-linked 1 [Source:HGNC Symbol;Acc:HGNC:1036]								0.11897	0.0227265
ENSG00000100604	CHGA	chromogranin A [Source:HGNC Symbol;Acc:HGNC:1929]								0.119946	0.000613338
ENSG00000151229	SLC2A13	solute carrier family 2 member 13 [Source:HGNC Symbol;Acc:HGNC:15956]								0.120689	0.0444536
ENSG00000114573	ATP6V1A	ATPase H+ transporting V1 subunit A [Source:HGNC Symbol;Acc:HGNC:851]								0.121518	0.000397154
ENSG00000185565	LSAMP	limbic system associated membrane protein [Source:HGNC Symbol;Acc:HGNC:6705]								0.122199	0.000532735
ENSG00000067141	NEO1	neogenin 1 [Source:HGNC Symbol;Acc:HGNC:7754]								0.122285	0.0451085
ENSG00000153253	SCN3A	sodium voltage-gated channel alpha subunit 3 [Source:HGNC Symbol;Acc:HGNC:10590]								0.123481	0.00526806
ENSG00000062485	CS	citrate synthase [Source:HGNC Symbol;Acc:HGNC:2422]								0.125052	0.0279776
ENSG00000148358	GPR107	G protein-coupled receptor 107 [Source:HGNC Symbol;Acc:HGNC:17830]								0.125826	0.0219783
ENSG00000117020	AKT3	AKT serine/threonine kinase 3 [Source:HGNC Symbol;Acc:HGNC:393]								0.126851	0.0300288
ENSG00000138138	ATAD1	ATPase family AAA domain containing 1 [Source:HGNC Symbol;Acc:HGNC:25903]								0.127821	0.0216712
ENSG00000034510	TMSB10	thymosin beta 10 [Source:HGNC Symbol;Acc:HGNC:11879]								0.127961	1e-06
ENSG00000162849	KIF26B	kinesin family member 26B [Source:HGNC Symbol;Acc:HGNC:25484]								0.127963	0.0422526
ENSG00000130723	PRRC2B	proline rich coiled-coil 2B [Source:HGNC Symbol;Acc:HGNC:28121]								0.128798	1.88e-05
ENSG00000100888	CHD8	chromodomain helicase DNA binding protein 8 [Source:HGNC Symbol;Acc:HGNC:20153]								0.128922	0.023643
ENSG00000065609	SNAP91	synaptosome associated protein 91 [Source:HGNC Symbol;Acc:HGNC:14986]								0.129542	4.8e-05
ENSG00000149639	SOGA1	suppressor of glucose	autophagy associated 1 [Source:HGNC Symbol;Acc:HGNC:16111]							0.130045	0.0242089
ENSG00000010322	NISCH	nischarin [Source:HGNC Symbol;Acc:HGNC:18006]								0.130262	0.000154106
ENSG00000164054	SHISA5	shisa family member 5 [Source:HGNC Symbol;Acc:HGNC:30376]								0.131481	0.0106159
ENSG00000008300	CELSR3	cadherin EGF LAG seven-pass G-type receptor 3 [Source:HGNC Symbol;Acc:HGNC:3230]								0.131672	0.0451085
ENSG00000020129	NCDN	neurochondrin [Source:HGNC Symbol;Acc:HGNC:17597]								0.131774	0.0136308
ENSG00000198408	OGA	O-GlcNAcase [Source:HGNC Symbol;Acc:HGNC:7056]								0.132387	0.000763144
ENSG00000272398	CD24	CD24 molecule [Source:HGNC Symbol;Acc:HGNC:1645]								0.134301	7.21e-09
ENSG00000072071	ADGRL1	adhesion G protein-coupled receptor L1 [Source:HGNC Symbol;Acc:HGNC:20973]								0.134593	0.000606271
ENSG00000129636	ITFG1	integrin alpha FG-GAP repeat containing 1 [Source:HGNC Symbol;Acc:HGNC:30697]								0.134763	0.00688114
ENSG00000188042	ARL4C	ADP ribosylation factor like GTPase 4C [Source:HGNC Symbol;Acc:HGNC:698]								0.136762	0.0147719
ENSG00000171490	RSL1D1	ribosomal L1 domain containing 1 [Source:HGNC Symbol;Acc:HGNC:24534]								0.137163	0.0473331
ENSG00000014641	MDH1	malate dehydrogenase 1 [Source:HGNC Symbol;Acc:HGNC:6970]								0.137531	0.0121478
ENSG00000080824	HSP90AA1	heat shock protein 90 alpha family class A member 1 [Source:HGNC Symbol;Acc:HGNC:5253]								0.137824	4.5e-12
ENSG00000123636	BAZ2B	bromodomain adjacent to zinc finger domain 2B [Source:HGNC Symbol;Acc:HGNC:963]								0.137908	0.0318181
ENSG00000178104	PDE4DIP	phosphodiesterase 4D interacting protein [Source:HGNC Symbol;Acc:HGNC:15580]								0.137966	0.0123794
ENSG00000113387	SUB1	SUB1 regulator of transcription [Source:HGNC Symbol;Acc:HGNC:19985]								0.138667	0.0260907
ENSG00000187122	SLIT1	slit guidance ligand 1 [Source:HGNC Symbol;Acc:HGNC:11085]								0.138676	0.00436462
ENSG00000115365	LANCL1	LanC like 1 [Source:HGNC Symbol;Acc:HGNC:6508]								0.138983	0.00454665
ENSG00000167972	ABCA3	ATP binding cassette subfamily A member 3 [Source:HGNC Symbol;Acc:HGNC:33]								0.139405	0.00278184
ENSG00000114554	PLXNA1	plexin A1 [Source:HGNC Symbol;Acc:HGNC:9099]								0.139413	0.000676781
ENSG00000177301	KCNA2	potassium voltage-gated channel subfamily A member 2 [Source:HGNC Symbol;Acc:HGNC:6220]								0.139736	0.0295052
ENSG00000142599	RERE	arginine-glutamic acid dipeptide repeats [Source:HGNC Symbol;Acc:HGNC:9965]								0.140412	0.002639
ENSG00000169213	RAB3B	RAB3B	member RAS oncogene family [Source:HGNC Symbol;Acc:HGNC:9778]							0.141093	0.000151728
ENSG00000198380	GFPT1	glutamine--fructose-6-phosphate transaminase 1 [Source:HGNC Symbol;Acc:HGNC:4241]								0.141452	0.0320613
ENSG00000071242	RPS6KA2	ribosomal protein S6 kinase A2 [Source:HGNC Symbol;Acc:HGNC:10431]								0.142154	0.00454046
ENSG00000170017	ALCAM	activated leukocyte cell adhesion molecule [Source:HGNC Symbol;Acc:HGNC:400]								0.142161	0.000485651
ENSG00000096384	HSP90AB1	heat shock protein 90 alpha family class B member 1 [Source:HGNC Symbol;Acc:HGNC:5258]								0.142471	5.69e-13
ENSG00000138944	SHISAL1	shisa like 1 [Source:HGNC Symbol;Acc:HGNC:29335]								0.142792	0.00371082
ENSG00000116688	MFN2	mitofusin 2 [Source:HGNC Symbol;Acc:HGNC:16877]								0.143028	0.0143109
ENSG00000133030	MPRIP	myosin phosphatase Rho interacting protein [Source:HGNC Symbol;Acc:HGNC:30321]								0.143485	0.000993792
ENSG00000132639	SNAP25	synaptosome associated protein 25 [Source:HGNC Symbol;Acc:HGNC:11132]								0.144227	0.000512803
ENSG00000106052	TAX1BP1	Tax1 binding protein 1 [Source:HGNC Symbol;Acc:HGNC:11575]								0.144287	0.0353617
ENSG00000026025	VIM	vimentin [Source:HGNC Symbol;Acc:HGNC:12692]								0.144591	0.0372399
ENSG00000008838	MED24	mediator complex subunit 24 [Source:HGNC Symbol;Acc:HGNC:22963]								0.14535	0.0247671
ENSG00000185518	SV2B	synaptic vesicle glycoprotein 2B [Source:HGNC Symbol;Acc:HGNC:16874]								0.146012	0.0333393
ENSG00000197283	SYNGAP1	synaptic Ras GTPase activating protein 1 [Source:HGNC Symbol;Acc:HGNC:11497]								0.146039	0.0384072
ENSG00000140264	SERF2	small EDRK-rich factor 2 [Source:HGNC Symbol;Acc:HGNC:10757]								0.14629	0.0396255
ENSG00000196776	CD47	CD47 molecule [Source:HGNC Symbol;Acc:HGNC:1682]								0.146639	4.02e-07
ENSG00000247556	OIP5-AS1	OIP5 antisense RNA 1 [Source:HGNC Symbol;Acc:HGNC:43563]								0.148506	0.0430393
ENSG00000127561	SYNGR3	synaptogyrin 3 [Source:HGNC Symbol;Acc:HGNC:11501]								0.149162	0.0272396
ENSG00000007516	BAIAP3	BAI1 associated protein 3 [Source:HGNC Symbol;Acc:HGNC:948]								0.149312	0.0293946
ENSG00000160551	TAOK1	TAO kinase 1 [Source:HGNC Symbol;Acc:HGNC:29259]								0.149523	0.00091227
ENSG00000165629	ATP5F1C	ATP synthase F1 subunit gamma [Source:HGNC Symbol;Acc:HGNC:833]								0.149688	0.0407795
ENSG00000111640	GAPDH	glyceraldehyde-3-phosphate dehydrogenase [Source:HGNC Symbol;Acc:HGNC:4141]								0.149863	1.07e-12
ENSG00000167978	SRRM2	serine/arginine repetitive matrix 2 [Source:HGNC Symbol;Acc:HGNC:16639]								0.150325	0.000243384
ENSG00000135916	ITM2C	integral membrane protein 2C [Source:HGNC Symbol;Acc:HGNC:6175]								0.150375	0.000332887
ENSG00000112320	SOBP	sine oculis binding protein homolog [Source:HGNC Symbol;Acc:HGNC:29256]								0.150582	0.006245
ENSG00000101367	MAPRE1	microtubule associated protein RP/EB family member 1 [Source:HGNC Symbol;Acc:HGNC:6890]								0.150639	0.00199579
ENSG00000131143	COX4I1	cytochrome c oxidase subunit 4I1 [Source:HGNC Symbol;Acc:HGNC:2265]								0.150708	0.00585546
ENSG00000120686	UFM1	ubiquitin fold modifier 1 [Source:HGNC Symbol;Acc:HGNC:20597]								0.151544	0.0457122
ENSG00000163013	FBXO41	F-box protein 41 [Source:HGNC Symbol;Acc:HGNC:29409]								0.151647	0.0212235
ENSG00000138698	RAP1GDS1	Rap1 GTPase-GDP dissociation stimulator 1 [Source:HGNC Symbol;Acc:HGNC:9859]								0.151698	0.00418068
ENSG00000128609	NDUFA5	NADH:ubiquinone oxidoreductase subunit A5 [Source:HGNC Symbol;Acc:HGNC:7688]								0.151839	0.00274148
ENSG00000048649	RSF1	remodeling and spacing factor 1 [Source:HGNC Symbol;Acc:HGNC:18118]								0.152002	0.020259
ENSG00000154305	MIA3	MIA SH3 domain ER export factor 3 [Source:HGNC Symbol;Acc:HGNC:24008]								0.152297	0.0358629
ENSG00000154654	NCAM2	neural cell adhesion molecule 2 [Source:HGNC Symbol;Acc:HGNC:7657]								0.152691	0.0025991
ENSG00000145147	SLIT2	slit guidance ligand 2 [Source:HGNC Symbol;Acc:HGNC:11086]								0.15439	0.00371082
ENSG00000073910	FRY	FRY microtubule binding protein [Source:HGNC Symbol;Acc:HGNC:20367]								0.154726	0.0229984
ENSG00000008988	RPS20	ribosomal protein S20 [Source:HGNC Symbol;Acc:HGNC:10405]								0.155563	0.0241305
ENSG00000125107	CNOT1	CCR4-NOT transcription complex subunit 1 [Source:HGNC Symbol;Acc:HGNC:7877]								0.155798	0.0243247
ENSG00000159363	ATP13A2	ATPase cation transporting 13A2 [Source:HGNC Symbol;Acc:HGNC:30213]								0.15587	0.000404371
ENSG00000101745	ANKRD12	ankyrin repeat domain 12 [Source:HGNC Symbol;Acc:HGNC:29135]								0.156034	0.00781823
ENSG00000204217	BMPR2	bone morphogenetic protein receptor type 2 [Source:HGNC Symbol;Acc:HGNC:1078]								0.157777	0.00140302
ENSG00000167971	CASKIN1	CASK interacting protein 1 [Source:HGNC Symbol;Acc:HGNC:20879]								0.158622	0.00147202
ENSG00000157193	LRP8	LDL receptor related protein 8 [Source:HGNC Symbol;Acc:HGNC:6700]								0.158828	0.0282258
ENSG00000197694	SPTAN1	spectrin alpha	non-erythrocytic 1 [Source:HGNC Symbol;Acc:HGNC:11273]							0.158979	2.4e-14
ENSG00000164061	BSN	bassoon presynaptic cytomatrix protein [Source:HGNC Symbol;Acc:HGNC:1117]								0.159262	0.00868759
ENSG00000104888	SLC17A7	solute carrier family 17 member 7 [Source:HGNC Symbol;Acc:HGNC:16704]								0.159435	0.0487111
ENSG00000178662	CSRNP3	cysteine and serine rich nuclear protein 3 [Source:HGNC Symbol;Acc:HGNC:30729]								0.15975	0.000941431
ENSG00000169057	MECP2	methyl-CpG binding protein 2 [Source:HGNC Symbol;Acc:HGNC:6990]								0.160733	0.00463136
ENSG00000167702	KIFC2	kinesin family member C2 [Source:HGNC Symbol;Acc:HGNC:29530]								0.161164	0.0219499
ENSG00000163527	STT3B	STT3 oligosaccharyltransferase complex catalytic subunit B [Source:HGNC Symbol;Acc:HGNC:30611]								0.161231	0.0118072
ENSG00000175426	PCSK1	proprotein convertase subtilisin/kexin type 1 [Source:HGNC Symbol;Acc:HGNC:8743]								0.16152	0.0359447
ENSG00000038219	BOD1L1	biorientation of chromosomes in cell division 1 like 1 [Source:HGNC Symbol;Acc:HGNC:31792]								0.162115	0.00537188
ENSG00000049618	ARID1B	AT-rich interaction domain 1B [Source:HGNC Symbol;Acc:HGNC:18040]								0.162446	0.00386674
ENSG00000242419	PCDHGC4	protocadherin gamma subfamily C	4 [Source:HGNC Symbol;Acc:HGNC:8717]							0.163335	0.0366231
ENSG00000118473	SGIP1	SH3GL interacting endocytic adaptor 1 [Source:HGNC Symbol;Acc:HGNC:25412]								0.163852	0.00323922
ENSG00000083312	TNPO1	transportin 1 [Source:HGNC Symbol;Acc:HGNC:6401]								0.163903	3.92e-05
ENSG00000102924	CBLN1	cerebellin 1 precursor [Source:HGNC Symbol;Acc:HGNC:1543]								0.16433	0.00347031
ENSG00000162378	ZYG11B	zyg-11 family member B	cell cycle regulator [Source:HGNC Symbol;Acc:HGNC:25820]							0.164932	0.00431199
ENSG00000137414	FAM8A1	family with sequence similarity 8 member A1 [Source:HGNC Symbol;Acc:HGNC:16372]								0.165251	0.00998404
ENSG00000153201	RANBP2	RAN binding protein 2 [Source:HGNC Symbol;Acc:HGNC:9848]								0.166007	0.00291417
ENSG00000141404	GNAL	G protein subunit alpha L [Source:HGNC Symbol;Acc:HGNC:4388]								0.166109	1.85e-06
ENSG00000196914	ARHGEF12	Rho guanine nucleotide exchange factor 12 [Source:HGNC Symbol;Acc:HGNC:14193]								0.166461	1.6e-05
ENSG00000109756	RAPGEF2	Rap guanine nucleotide exchange factor 2 [Source:HGNC Symbol;Acc:HGNC:16854]								0.167227	0.000511162
ENSG00000141429	GALNT1	polypeptide N-acetylgalactosaminyltransferase 1 [Source:HGNC Symbol;Acc:HGNC:4123]								0.168811	0.0377776
ENSG00000166257	SCN3B	sodium voltage-gated channel beta subunit 3 [Source:HGNC Symbol;Acc:HGNC:20665]								0.169165	1.98e-08
ENSG00000148396	SEC16A	SEC16 homolog A	endoplasmic reticulum export factor [Source:HGNC Symbol;Acc:HGNC:29006]							0.169217	0.0359717
ENSG00000084207	GSTP1	glutathione S-transferase pi 1 [Source:HGNC Symbol;Acc:HGNC:4638]								0.169699	0.0192201
ENSG00000134369	NAV1	neuron navigator 1 [Source:HGNC Symbol;Acc:HGNC:15989]								0.169822	0.000179454
ENSG00000058262	SEC61A1	SEC61 translocon alpha 1 subunit [Source:HGNC Symbol;Acc:HGNC:18276]								0.171168	0.00133598
ENSG00000077721	UBE2A	ubiquitin conjugating enzyme E2 A [Source:HGNC Symbol;Acc:HGNC:12472]								0.17127	0.0425201
ENSG00000172115	CYCS	cytochrome c	somatic [Source:HGNC Symbol;Acc:HGNC:19986]							0.1715	2.02e-06
ENSG00000138095	LRPPRC	leucine rich pentatricopeptide repeat containing [Source:HGNC Symbol;Acc:HGNC:15714]								0.171952	0.000125781
ENSG00000127022	CANX	calnexin [Source:HGNC Symbol;Acc:HGNC:1473]								0.172249	1.95e-08
ENSG00000188803	SHISA6	shisa family member 6 [Source:HGNC Symbol;Acc:HGNC:34491]								0.172297	0.0190213
ENSG00000163531	NFASC	neurofascin [Source:HGNC Symbol;Acc:HGNC:29866]								0.172456	8.82e-07
ENSG00000048052	HDAC9	histone deacetylase 9 [Source:HGNC Symbol;Acc:HGNC:14065]								0.172549	0.00400791
ENSG00000177432	NAP1L5	nucleosome assembly protein 1 like 5 [Source:HGNC Symbol;Acc:HGNC:19968]								0.172553	0.000820809
ENSG00000065154	OAT	ornithine aminotransferase [Source:HGNC Symbol;Acc:HGNC:8091]								0.172847	0.00765691
ENSG00000173621	LRFN4	leucine rich repeat and fibronectin type III domain containing 4 [Source:HGNC Symbol;Acc:HGNC:28456]								0.174514	0.0257987
ENSG00000258441	LINC00641	long intergenic non-protein coding RNA 641 [Source:HGNC Symbol;Acc:HGNC:27511]								0.174892	0.00221794
ENSG00000079841	RIMS1	regulating synaptic membrane exocytosis 1 [Source:HGNC Symbol;Acc:HGNC:17282]								0.175161	0.0110376
ENSG00000143774	GUK1	guanylate kinase 1 [Source:HGNC Symbol;Acc:HGNC:4693]								0.175184	0.0170559
ENSG00000055208	TAB2	TGF-beta activated kinase 1 (MAP3K7) binding protein 2 [Source:HGNC Symbol;Acc:HGNC:17075]								0.175356	0.0469871
ENSG00000124406	ATP8A1	ATPase phospholipid transporting 8A1 [Source:HGNC Symbol;Acc:HGNC:13531]								0.175602	5.04e-07
ENSG00000141480	ARRB2	arrestin beta 2 [Source:HGNC Symbol;Acc:HGNC:712]								0.17564	0.0248263
ENSG00000189043	NDUFA4	NDUFA4 mitochondrial complex associated [Source:HGNC Symbol;Acc:HGNC:7687]								0.175808	0.00347031
ENSG00000152092	ASTN1	astrotactin 1 [Source:HGNC Symbol;Acc:HGNC:773]								0.175983	0.000436009
ENSG00000141027	NCOR1	nuclear receptor corepressor 1 [Source:HGNC Symbol;Acc:HGNC:7672]								0.176269	0.000276474
ENSG00000119596	YLPM1	YLP motif containing 1 [Source:HGNC Symbol;Acc:HGNC:17798]								0.177424	0.0100942
ENSG00000067369	TP53BP1	tumor protein p53 binding protein 1 [Source:HGNC Symbol;Acc:HGNC:11999]								0.177683	1.33e-05
ENSG00000198585	NUDT16	nudix hydrolase 16 [Source:HGNC Symbol;Acc:HGNC:26442]								0.177866	0.0341717
ENSG00000114999	TTL	tubulin tyrosine ligase [Source:HGNC Symbol;Acc:HGNC:21586]								0.178157	0.013665
ENSG00000157654	PALM2AKAP2	PALM2 and AKAP2 fusion [Source:HGNC Symbol;Acc:HGNC:33529]								0.178538	0.00715019
ENSG00000175416	CLTB	clathrin light chain B [Source:HGNC Symbol;Acc:HGNC:2091]								0.178645	0.0106648
ENSG00000167996	FTH1	ferritin heavy chain 1 [Source:HGNC Symbol;Acc:HGNC:3976]								0.178828	1.57e-12
ENSG00000198727	MT-CYB	mitochondrially encoded cytochrome b [Source:HGNC Symbol;Acc:HGNC:7427]								0.178888	3.69e-23
ENSG00000148123	PLPPR1	phospholipid phosphatase related 1 [Source:HGNC Symbol;Acc:HGNC:25993]								0.180516	0.00314183
ENSG00000089199	CHGB	chromogranin B [Source:HGNC Symbol;Acc:HGNC:1930]								0.180626	2.86e-05
ENSG00000174231	PRPF8	pre-mRNA processing factor 8 [Source:HGNC Symbol;Acc:HGNC:17340]								0.180688	7.08e-07
ENSG00000054793	ATP9A	ATPase phospholipid transporting 9A (putative) [Source:HGNC Symbol;Acc:HGNC:13540]								0.180838	1.54e-11
ENSG00000174938	SEZ6L2	seizure related 6 homolog like 2 [Source:HGNC Symbol;Acc:HGNC:30844]								0.180914	5.08e-08
ENSG00000173230	GOLGB1	golgin B1 [Source:HGNC Symbol;Acc:HGNC:4429]								0.181235	0.0214653
ENSG00000126351	THRA	thyroid hormone receptor alpha [Source:HGNC Symbol;Acc:HGNC:11796]								0.181697	0.0107312
ENSG00000228253	MT-ATP8	mitochondrially encoded ATP synthase membrane subunit 8 [Source:HGNC Symbol;Acc:HGNC:7415]								0.1824	0.00309657
ENSG00000182568	SATB1	SATB homeobox 1 [Source:HGNC Symbol;Acc:HGNC:10541]								0.182461	0.000203272
ENSG00000170471	RALGAPB	Ral GTPase activating protein non-catalytic beta subunit [Source:HGNC Symbol;Acc:HGNC:29221]								0.182682	0.00701789
ENSG00000126267	COX6B1	cytochrome c oxidase subunit 6B1 [Source:HGNC Symbol;Acc:HGNC:2280]								0.182964	0.0211935
ENSG00000164904	ALDH7A1	aldehyde dehydrogenase 7 family member A1 [Source:HGNC Symbol;Acc:HGNC:877]								0.183188	0.0209954
ENSG00000167522	ANKRD11	ankyrin repeat domain 11 [Source:HGNC Symbol;Acc:HGNC:21316]								0.185124	0.00495955
ENSG00000150471	ADGRL3	adhesion G protein-coupled receptor L3 [Source:HGNC Symbol;Acc:HGNC:20974]								0.186097	0.000404585
ENSG00000077232	DNAJC10	DnaJ heat shock protein family (Hsp40) member C10 [Source:HGNC Symbol;Acc:HGNC:24637]								0.186333	0.026539
ENSG00000129682	FGF13	fibroblast growth factor 13 [Source:HGNC Symbol;Acc:HGNC:3670]								0.186355	2.84e-06
ENSG00000273841	TAF9	TATA-box binding protein associated factor 9 [Source:HGNC Symbol;Acc:HGNC:11542]								0.18645	0.0371557
ENSG00000102531	FNDC3A	fibronectin type III domain containing 3A [Source:HGNC Symbol;Acc:HGNC:20296]								0.186536	0.0260473
ENSG00000198793	MTOR	mechanistic target of rapamycin kinase [Source:HGNC Symbol;Acc:HGNC:3942]								0.18663	0.00889226
ENSG00000149571	KIRREL3	kirre like nephrin family adhesion molecule 3 [Source:HGNC Symbol;Acc:HGNC:23204]								0.186935	0.0313118
ENSG00000176454	LPCAT4	lysophosphatidylcholine acyltransferase 4 [Source:HGNC Symbol;Acc:HGNC:30059]								0.1876	0.038429
ENSG00000214717	ZBED1	zinc finger BED-type containing 1 [Source:HGNC Symbol;Acc:HGNC:447]								0.188664	0.0342777
ENSG00000160679	CHTOP	chromatin target of PRMT1 [Source:HGNC Symbol;Acc:HGNC:24511]								0.188967	0.0117527
ENSG00000066084	DIP2B	disco interacting protein 2 homolog B [Source:HGNC Symbol;Acc:HGNC:29284]								0.189088	0.0121281
ENSG00000160209	PDXK	pyridoxal kinase [Source:HGNC Symbol;Acc:HGNC:8819]								0.189191	0.005101
ENSG00000184613	NELL2	neural EGFL like 2 [Source:HGNC Symbol;Acc:HGNC:7751]								0.189286	0.000192664
ENSG00000143630	HCN3	hyperpolarization activated cyclic nucleotide gated potassium channel 3 [Source:HGNC Symbol;Acc:HGNC:19183]								0.18989	0.00818565
ENSG00000151474	FRMD4A	FERM domain containing 4A [Source:HGNC Symbol;Acc:HGNC:25491]								0.190301	0.000989195
ENSG00000078804	TP53INP2	tumor protein p53 inducible nuclear protein 2 [Source:HGNC Symbol;Acc:HGNC:16104]								0.19041	0.0110099
ENSG00000105887	MTPN	myotrophin [Source:HGNC Symbol;Acc:HGNC:15667]								0.190705	6.33e-06
ENSG00000117713	ARID1A	AT-rich interaction domain 1A [Source:HGNC Symbol;Acc:HGNC:11110]								0.190915	0.000114441
ENSG00000128881	TTBK2	tau tubulin kinase 2 [Source:HGNC Symbol;Acc:HGNC:19141]								0.191226	0.00530365
ENSG00000159082	SYNJ1	synaptojanin 1 [Source:HGNC Symbol;Acc:HGNC:11503]								0.191857	0.0037813
ENSG00000080371	RAB21	RAB21	member RAS oncogene family [Source:HGNC Symbol;Acc:HGNC:18263]							0.192051	0.016541
ENSG00000197603	CPLANE1	ciliogenesis and planar polarity effector 1 [Source:HGNC Symbol;Acc:HGNC:25801]								0.192221	0.0393446
ENSG00000166886	NAB2	NGFI-A binding protein 2 [Source:HGNC Symbol;Acc:HGNC:7627]								0.192241	0.0349801
ENSG00000122034	GTF3A	general transcription factor IIIA [Source:HGNC Symbol;Acc:HGNC:4662]								0.192306	0.0160345
ENSG00000241973	PI4KA	phosphatidylinositol 4-kinase alpha [Source:HGNC Symbol;Acc:HGNC:8983]								0.192482	2.26e-06
ENSG00000006715	VPS41	VPS41 subunit of HOPS complex [Source:HGNC Symbol;Acc:HGNC:12713]								0.192607	0.0137286
ENSG00000189060	H1-0	H1.0 linker histone [Source:HGNC Symbol;Acc:HGNC:4714]								0.192968	1.25e-05
ENSG00000171724	VAT1L	vesicle amine transport 1 like [Source:HGNC Symbol;Acc:HGNC:29315]								0.193187	1.08e-10
ENSG00000110881	ASIC1	acid sensing ion channel subunit 1 [Source:HGNC Symbol;Acc:HGNC:100]								0.193462	0.000529242
ENSG00000278540	ACACA	acetyl-CoA carboxylase alpha [Source:HGNC Symbol;Acc:HGNC:84]								0.193504	8.17e-05
ENSG00000173575	CHD2	chromodomain helicase DNA binding protein 2 [Source:HGNC Symbol;Acc:HGNC:1917]								0.193927	0.00969761
ENSG00000196911	KPNA5	karyopherin subunit alpha 5 [Source:HGNC Symbol;Acc:HGNC:6398]								0.194611	0.00613848
ENSG00000133026	MYH10	myosin heavy chain 10 [Source:HGNC Symbol;Acc:HGNC:7568]								0.194889	1.23e-07
ENSG00000047410	TPR	translocated promoter region	nuclear basket protein [Source:HGNC Symbol;Acc:HGNC:12017]							0.195155	0.00301929
ENSG00000060237	WNK1	WNK lysine deficient protein kinase 1 [Source:HGNC Symbol;Acc:HGNC:14540]								0.195173	0.000482448
ENSG00000161011	SQSTM1	sequestosome 1 [Source:HGNC Symbol;Acc:HGNC:11280]								0.19519	0.0170494
ENSG00000115993	TRAK2	trafficking kinesin protein 2 [Source:HGNC Symbol;Acc:HGNC:13206]								0.195314	0.0283884
ENSG00000100243	CYB5R3	cytochrome b5 reductase 3 [Source:HGNC Symbol;Acc:HGNC:2873]								0.195609	0.00400791
ENSG00000206579	XKR4	XK related 4 [Source:HGNC Symbol;Acc:HGNC:29394]								0.195683	0.0181023
ENSG00000141298	SSH2	slingshot protein phosphatase 2 [Source:HGNC Symbol;Acc:HGNC:30580]								0.195854	0.0224315
ENSG00000084710	EFR3B	EFR3 homolog B [Source:HGNC Symbol;Acc:HGNC:29155]								0.195968	2.65e-07
ENSG00000130402	ACTN4	actinin alpha 4 [Source:HGNC Symbol;Acc:HGNC:166]								0.195984	0.0178619
ENSG00000224078	SNHG14	small nucleolar RNA host gene 14 [Source:HGNC Symbol;Acc:HGNC:37462]								0.19617	1.84e-10
ENSG00000115355	CCDC88A	coiled-coil domain containing 88A [Source:HGNC Symbol;Acc:HGNC:25523]								0.196523	2.63e-05
ENSG00000083720	OXCT1	3-oxoacid CoA-transferase 1 [Source:HGNC Symbol;Acc:HGNC:8527]								0.196863	0.000341265
ENSG00000174437	ATP2A2	ATPase sarcoplasmic/endoplasmic reticulum Ca2+ transporting 2 [Source:HGNC Symbol;Acc:HGNC:812]								0.197684	1.39e-12
ENSG00000100412	ACO2	aconitase 2 [Source:HGNC Symbol;Acc:HGNC:118]								0.198193	0.000119731
ENSG00000072501	SMC1A	structural maintenance of chromosomes 1A [Source:HGNC Symbol;Acc:HGNC:11111]								0.199043	0.00136297
ENSG00000135677	GNS	glucosamine (N-acetyl)-6-sulfatase [Source:HGNC Symbol;Acc:HGNC:4422]								0.199546	0.0128344
ENSG00000069188	SDK2	sidekick cell adhesion molecule 2 [Source:HGNC Symbol;Acc:HGNC:19308]								0.199664	0.034055
ENSG00000169427	KCNK9	potassium two pore domain channel subfamily K member 9 [Source:HGNC Symbol;Acc:HGNC:6283]								0.199911	0.0425195
ENSG00000136237	RAPGEF5	Rap guanine nucleotide exchange factor 5 [Source:HGNC Symbol;Acc:HGNC:16862]								0.200227	0.0355398
ENSG00000182379	NXPH4	neurexophilin 4 [Source:HGNC Symbol;Acc:HGNC:8078]								0.200553	0.00367952
ENSG00000090905	TNRC6A	trinucleotide repeat containing adaptor 6A [Source:HGNC Symbol;Acc:HGNC:11969]								0.200662	0.0323787
ENSG00000124198	ARFGEF2	ADP ribosylation factor guanine nucleotide exchange factor 2 [Source:HGNC Symbol;Acc:HGNC:15853]								0.200776	0.0202731
ENSG00000197081	IGF2R	insulin like growth factor 2 receptor [Source:HGNC Symbol;Acc:HGNC:5467]								0.201062	0.0146032
ENSG00000143126	CELSR2	cadherin EGF LAG seven-pass G-type receptor 2 [Source:HGNC Symbol;Acc:HGNC:3231]								0.20114	5.86e-06
ENSG00000083799	CYLD	CYLD lysine 63 deubiquitinase [Source:HGNC Symbol;Acc:HGNC:2584]								0.201284	0.013675
ENSG00000223768	LINC00205	long intergenic non-protein coding RNA 205 [Source:HGNC Symbol;Acc:HGNC:16420]								0.201331	3.16e-06
ENSG00000159164	SV2A	synaptic vesicle glycoprotein 2A [Source:HGNC Symbol;Acc:HGNC:20566]								0.201446	9.23e-14
ENSG00000135596	MICAL1	microtubule associated monooxygenase	calponin and LIM domain containing 1 [Source:HGNC Symbol;Acc:HGNC:20619]							0.201619	0.0170402
ENSG00000197858	GPAA1	glycosylphosphatidylinositol anchor attachment 1 [Source:HGNC Symbol;Acc:HGNC:4446]								0.202099	0.0417712
ENSG00000144283	PKP4	plakophilin 4 [Source:HGNC Symbol;Acc:HGNC:9026]								0.202759	0.0117913
ENSG00000205726	ITSN1	intersectin 1 [Source:HGNC Symbol;Acc:HGNC:6183]								0.203029	0.000655178
ENSG00000165678	GHITM	growth hormone inducible transmembrane protein [Source:HGNC Symbol;Acc:HGNC:17281]								0.203906	6.82e-05
ENSG00000197959	DNM3	dynamin 3 [Source:HGNC Symbol;Acc:HGNC:29125]								0.204051	7.76e-07
ENSG00000111275	ALDH2	aldehyde dehydrogenase 2 family member [Source:HGNC Symbol;Acc:HGNC:404]								0.20432	0.0381047
ENSG00000144834	TAGLN3	transgelin 3 [Source:HGNC Symbol;Acc:HGNC:29868]								0.204579	2.87e-07
ENSG00000124486	USP9X	ubiquitin specific peptidase 9 X-linked [Source:HGNC Symbol;Acc:HGNC:12632]								0.205676	9.09e-05
ENSG00000137872	SEMA6D	semaphorin 6D [Source:HGNC Symbol;Acc:HGNC:16770]								0.206307	8.74e-08
ENSG00000160145	KALRN	kalirin RhoGEF kinase [Source:HGNC Symbol;Acc:HGNC:4814]								0.207043	0.00807658
ENSG00000242732	RTL5	retrotransposon Gag like 5 [Source:HGNC Symbol;Acc:HGNC:29430]								0.20708	0.00696051
ENSG00000169180	XPO6	exportin 6 [Source:HGNC Symbol;Acc:HGNC:19733]								0.207827	0.000254683
ENSG00000173267	SNCG	synuclein gamma [Source:HGNC Symbol;Acc:HGNC:11141]								0.208416	2.46e-07
ENSG00000091527	CDV3	CDV3 homolog [Source:HGNC Symbol;Acc:HGNC:26928]								0.209227	0.000104542
ENSG00000169855	ROBO1	roundabout guidance receptor 1 [Source:HGNC Symbol;Acc:HGNC:10249]								0.209479	5.85e-14
ENSG00000075391	RASAL2	RAS protein activator like 2 [Source:HGNC Symbol;Acc:HGNC:9874]								0.210058	0.000246413
ENSG00000089169	RPH3A	rabphilin 3A [Source:HGNC Symbol;Acc:HGNC:17056]								0.210361	0.0159648
ENSG00000088812	ATRN	attractin [Source:HGNC Symbol;Acc:HGNC:885]								0.210457	7.44e-05
ENSG00000142408	CACNG8	calcium voltage-gated channel auxiliary subunit gamma 8 [Source:HGNC Symbol;Acc:HGNC:13628]								0.210648	0.00262461
ENSG00000250284	AC109439.2	novel transcript								0.210778	0.0322109
ENSG00000112992	NNT	nicotinamide nucleotide transhydrogenase [Source:HGNC Symbol;Acc:HGNC:7863]								0.210901	0.000102008
ENSG00000198933	TBKBP1	TBK1 binding protein 1 [Source:HGNC Symbol;Acc:HGNC:30140]								0.210944	0.00880275
ENSG00000100393	EP300	E1A binding protein p300 [Source:HGNC Symbol;Acc:HGNC:3373]								0.211156	0.00380997
ENSG00000085998	POMGNT1	protein O-linked mannose N-acetylglucosaminyltransferase 1 (beta 1	2-) [Source:HGNC Symbol;Acc:HGNC:19139]							0.212326	0.0113729
ENSG00000101966	XIAP	X-linked inhibitor of apoptosis [Source:HGNC Symbol;Acc:HGNC:592]								0.212394	0.004293
ENSG00000104381	GDAP1	ganglioside induced differentiation associated protein 1 [Source:HGNC Symbol;Acc:HGNC:15968]								0.212399	0.000327632
ENSG00000122873	CISD1	CDGSH iron sulfur domain 1 [Source:HGNC Symbol;Acc:HGNC:30880]								0.212634	0.0415014
ENSG00000164733	CTSB	cathepsin B [Source:HGNC Symbol;Acc:HGNC:2527]								0.212738	2.28e-05
ENSG00000156671	SAMD8	sterile alpha motif domain containing 8 [Source:HGNC Symbol;Acc:HGNC:26320]								0.213236	0.00545848
ENSG00000076641	PAG1	phosphoprotein membrane anchor with glycosphingolipid microdomains 1 [Source:HGNC Symbol;Acc:HGNC:30043]								0.213499	0.000277626
ENSG00000198862	LTN1	listerin E3 ubiquitin protein ligase 1 [Source:HGNC Symbol;Acc:HGNC:13082]								0.213706	0.0411461
ENSG00000196712	NF1	neurofibromin 1 [Source:HGNC Symbol;Acc:HGNC:7765]								0.21379	0.000595346
ENSG00000144674	GOLGA4	golgin A4 [Source:HGNC Symbol;Acc:HGNC:4427]								0.214498	0.0203411
ENSG00000108528	SLC25A11	solute carrier family 25 member 11 [Source:HGNC Symbol;Acc:HGNC:10981]								0.214517	0.043062
ENSG00000145354	CISD2	CDGSH iron sulfur domain 2 [Source:HGNC Symbol;Acc:HGNC:24212]								0.21478	0.00514022
ENSG00000117523	PRRC2C	proline rich coiled-coil 2C [Source:HGNC Symbol;Acc:HGNC:24903]								0.214914	1.03e-05
ENSG00000173273	TNKS	tankyrase [Source:HGNC Symbol;Acc:HGNC:11941]								0.215447	1.9e-06
ENSG00000205213	LGR4	leucine rich repeat containing G protein-coupled receptor 4 [Source:HGNC Symbol;Acc:HGNC:13299]								0.216203	0.0399298
ENSG00000153827	TRIP12	thyroid hormone receptor interactor 12 [Source:HGNC Symbol;Acc:HGNC:12306]								0.216285	0.000154753
ENSG00000120833	SOCS2	suppressor of cytokine signaling 2 [Source:HGNC Symbol;Acc:HGNC:19382]								0.216307	0.0136308
ENSG00000120451	SNX19	sorting nexin 19 [Source:HGNC Symbol;Acc:HGNC:21532]								0.216659	0.00922181
ENSG00000235106	BRD3OS	BRD3 opposite strand [Source:HGNC Symbol;Acc:HGNC:24742]								0.217042	0.0255869
ENSG00000162188	GNG3	G protein subunit gamma 3 [Source:HGNC Symbol;Acc:HGNC:4405]								0.217043	2.92e-07
ENSG00000160294	MCM3AP	minichromosome maintenance complex component 3 associated protein [Source:HGNC Symbol;Acc:HGNC:6946]								0.217568	0.00825286
ENSG00000166619	BLCAP	BLCAP apoptosis inducing factor [Source:HGNC Symbol;Acc:HGNC:1055]								0.217849	9.92e-17
ENSG00000089248	ERP29	endoplasmic reticulum protein 29 [Source:HGNC Symbol;Acc:HGNC:13799]								0.218043	0.0124816
ENSG00000166963	MAP1A	microtubule associated protein 1A [Source:HGNC Symbol;Acc:HGNC:6835]								0.21887	1.9e-13
ENSG00000177519	RPRM	reprimo	TP53 dependent G2 arrest mediator homolog [Source:HGNC Symbol;Acc:HGNC:24201]							0.219026	1.23e-08
ENSG00000196233	LCOR	ligand dependent nuclear receptor corepressor [Source:HGNC Symbol;Acc:HGNC:29503]								0.219696	4.37e-05
ENSG00000135454	B4GALNT1	beta-1	4-N-acetyl-galactosaminyltransferase 1 [Source:HGNC Symbol;Acc:HGNC:4117]							0.21977	4.1e-05
ENSG00000198804	MT-CO1	mitochondrially encoded cytochrome c oxidase I [Source:HGNC Symbol;Acc:HGNC:7419]								0.219786	1.5e-33
ENSG00000141252	VPS53	VPS53 subunit of GARP complex [Source:HGNC Symbol;Acc:HGNC:25608]								0.219803	0.00371082
ENSG00000111647	UHRF1BP1L	UHRF1 binding protein 1 like [Source:HGNC Symbol;Acc:HGNC:29102]								0.220557	0.0178823
ENSG00000164715	LMTK2	lemur tyrosine kinase 2 [Source:HGNC Symbol;Acc:HGNC:17880]								0.220619	0.0236909
ENSG00000122778	KIAA1549	KIAA1549 [Source:HGNC Symbol;Acc:HGNC:22219]								0.220652	0.00113237
ENSG00000072062	PRKACA	protein kinase cAMP-activated catalytic subunit alpha [Source:HGNC Symbol;Acc:HGNC:9380]								0.220915	6.78e-07
ENSG00000136279	DBNL	drebrin like [Source:HGNC Symbol;Acc:HGNC:2696]								0.221132	0.00215773
ENSG00000215105	TTC3P1	tetratricopeptide repeat domain 3 pseudogene 1 [Source:HGNC Symbol;Acc:HGNC:23318]								0.221674	0.0271921
ENSG00000171365	CLCN5	chloride voltage-gated channel 5 [Source:HGNC Symbol;Acc:HGNC:2023]								0.221787	0.0186881
ENSG00000114439	BBX	BBX high mobility group box domain containing [Source:HGNC Symbol;Acc:HGNC:14422]								0.221861	0.00461888
ENSG00000114446	IFT57	intraflagellar transport 57 [Source:HGNC Symbol;Acc:HGNC:17367]								0.221985	0.0273223
ENSG00000072803	FBXW11	F-box and WD repeat domain containing 11 [Source:HGNC Symbol;Acc:HGNC:13607]								0.222224	1.9e-05
ENSG00000183783	KCTD8	potassium channel tetramerization domain containing 8 [Source:HGNC Symbol;Acc:HGNC:22394]								0.222995	0.0170402
ENSG00000146416	AIG1	androgen induced 1 [Source:HGNC Symbol;Acc:HGNC:21607]								0.223117	0.0190161
ENSG00000134684	YARS1	tyrosyl-tRNA synthetase 1 [Source:HGNC Symbol;Acc:HGNC:12840]								0.223191	0.000183281
ENSG00000100473	COCH	cochlin [Source:HGNC Symbol;Acc:HGNC:2180]								0.223238	0.0083086
ENSG00000136603	SKIL	SKI like proto-oncogene [Source:HGNC Symbol;Acc:HGNC:10897]								0.223276	0.0150186
ENSG00000162636	FAM102B	family with sequence similarity 102 member B [Source:HGNC Symbol;Acc:HGNC:27637]								0.223733	0.0328737
ENSG00000165671	NSD1	nuclear receptor binding SET domain protein 1 [Source:HGNC Symbol;Acc:HGNC:14234]								0.223879	5.52e-05
ENSG00000092148	HECTD1	HECT domain E3 ubiquitin protein ligase 1 [Source:HGNC Symbol;Acc:HGNC:20157]								0.224021	3.72e-05
ENSG00000248527	MTATP6P1	MT-ATP6 pseudogene 1 [Source:HGNC Symbol;Acc:HGNC:44575]								0.224348	3.16e-06
ENSG00000100523	DDHD1	DDHD domain containing 1 [Source:HGNC Symbol;Acc:HGNC:19714]								0.224741	0.00353756
ENSG00000198369	SPRED2	sprouty related EVH1 domain containing 2 [Source:HGNC Symbol;Acc:HGNC:17722]								0.225155	0.00237221
ENSG00000080854	IGSF9B	immunoglobulin superfamily member 9B [Source:HGNC Symbol;Acc:HGNC:32326]								0.225657	0.000367326
ENSG00000143153	ATP1B1	ATPase Na+/K+ transporting subunit beta 1 [Source:HGNC Symbol;Acc:HGNC:804]								0.225759	2.18e-11
ENSG00000105409	ATP1A3	ATPase Na+/K+ transporting subunit alpha 3 [Source:HGNC Symbol;Acc:HGNC:801]								0.225775	0.00083868
ENSG00000178947	SMIM10L2A	small integral membrane protein 10 like 2A [Source:HGNC Symbol;Acc:HGNC:34499]								0.225801	0.00446647
ENSG00000181222	POLR2A	RNA polymerase II subunit A [Source:HGNC Symbol;Acc:HGNC:9187]								0.226302	3.59e-07
ENSG00000137941	TTLL7	tubulin tyrosine ligase like 7 [Source:HGNC Symbol;Acc:HGNC:26242]								0.226931	0.000162247
ENSG00000115159	GPD2	glycerol-3-phosphate dehydrogenase 2 [Source:HGNC Symbol;Acc:HGNC:4456]								0.227861	0.0367404
ENSG00000166341	DCHS1	dachsous cadherin-related 1 [Source:HGNC Symbol;Acc:HGNC:13681]								0.229031	5.82e-05
ENSG00000040731	CDH10	cadherin 10 [Source:HGNC Symbol;Acc:HGNC:1749]								0.229421	0.0387618
ENSG00000107854	TNKS2	tankyrase 2 [Source:HGNC Symbol;Acc:HGNC:15677]								0.230065	0.000149776
ENSG00000163399	ATP1A1	ATPase Na+/K+ transporting subunit alpha 1 [Source:HGNC Symbol;Acc:HGNC:799]								0.230241	5.62e-07
ENSG00000164742	ADCY1	adenylate cyclase 1 [Source:HGNC Symbol;Acc:HGNC:232]								0.23102	1.51e-06
ENSG00000105220	GPI	glucose-6-phosphate isomerase [Source:HGNC Symbol;Acc:HGNC:4458]								0.231916	3.06e-07
ENSG00000143924	EML4	EMAP like 4 [Source:HGNC Symbol;Acc:HGNC:1316]								0.232352	0.00940336
ENSG00000119231	SENP5	SUMO specific peptidase 5 [Source:HGNC Symbol;Acc:HGNC:28407]								0.232611	0.0342979
ENSG00000104093	DMXL2	Dmx like 2 [Source:HGNC Symbol;Acc:HGNC:2938]								0.232644	8.44e-06
ENSG00000164031	DNAJB14	DnaJ heat shock protein family (Hsp40) member B14 [Source:HGNC Symbol;Acc:HGNC:25881]								0.233817	0.0181669
ENSG00000118689	FOXO3	forkhead box O3 [Source:HGNC Symbol;Acc:HGNC:3821]								0.234285	0.00375997
ENSG00000198712	MT-CO2	mitochondrially encoded cytochrome c oxidase II [Source:HGNC Symbol;Acc:HGNC:7421]								0.234348	2.29e-31
ENSG00000183495	EP400	E1A binding protein p400 [Source:HGNC Symbol;Acc:HGNC:11958]								0.234587	0.00485821
ENSG00000185189	NRBP2	nuclear receptor binding protein 2 [Source:HGNC Symbol;Acc:HGNC:19339]								0.236265	0.00800053
ENSG00000143322	ABL2	ABL proto-oncogene 2	non-receptor tyrosine kinase [Source:HGNC Symbol;Acc:HGNC:77]							0.236565	0.0104527
ENSG00000198899	MT-ATP6	mitochondrially encoded ATP synthase membrane subunit 6 [Source:HGNC Symbol;Acc:HGNC:7414]								0.236618	5.74e-10
ENSG00000148053	NTRK2	neurotrophic receptor tyrosine kinase 2 [Source:HGNC Symbol;Acc:HGNC:8032]								0.238708	1.09e-08
ENSG00000101439	CST3	cystatin C [Source:HGNC Symbol;Acc:HGNC:2475]								0.238812	0.00621836
ENSG00000104133	SPG11	SPG11 vesicle trafficking associated	spatacsin [Source:HGNC Symbol;Acc:HGNC:11226]							0.239018	0.00969448
ENSG00000114686	MRPL3	mitochondrial ribosomal protein L3 [Source:HGNC Symbol;Acc:HGNC:10379]								0.239756	0.0129752
ENSG00000086015	MAST2	microtubule associated serine/threonine kinase 2 [Source:HGNC Symbol;Acc:HGNC:19035]								0.239766	0.000172598
ENSG00000218336	TENM3	teneurin transmembrane protein 3 [Source:HGNC Symbol;Acc:HGNC:29944]								0.240198	0.00452024
ENSG00000091622	PITPNM3	PITPNM family member 3 [Source:HGNC Symbol;Acc:HGNC:21043]								0.240368	0.0156458
ENSG00000142875	PRKACB	protein kinase cAMP-activated catalytic subunit beta [Source:HGNC Symbol;Acc:HGNC:9381]								0.241653	1.81e-13
ENSG00000105429	MEGF8	multiple EGF like domains 8 [Source:HGNC Symbol;Acc:HGNC:3233]								0.241676	5.48e-11
ENSG00000170456	DENND5B	DENN domain containing 5B [Source:HGNC Symbol;Acc:HGNC:28338]								0.242109	6.67e-05
ENSG00000173120	KDM2A	lysine demethylase 2A [Source:HGNC Symbol;Acc:HGNC:13606]								0.242385	0.000865826
ENSG00000185880	TRIM69	tripartite motif containing 69 [Source:HGNC Symbol;Acc:HGNC:17857]								0.242594	0.00225987
ENSG00000101958	GLRA2	glycine receptor alpha 2 [Source:HGNC Symbol;Acc:HGNC:4327]								0.242765	0.00287322
ENSG00000123066	MED13L	mediator complex subunit 13L [Source:HGNC Symbol;Acc:HGNC:22962]								0.242969	0.00273536
ENSG00000128829	EIF2AK4	eukaryotic translation initiation factor 2 alpha kinase 4 [Source:HGNC Symbol;Acc:HGNC:19687]								0.243173	0.0180451
ENSG00000151914	DST	dystonin [Source:HGNC Symbol;Acc:HGNC:1090]								0.2432	2.52e-09
ENSG00000105251	SHD	Src homology 2 domain containing transforming protein D [Source:HGNC Symbol;Acc:HGNC:30633]								0.24367	0.0375897
ENSG00000169255	B3GALNT1	beta-1	3-N-acetylgalactosaminyltransferase 1 (globoside blood group) [Source:HGNC Symbol;Acc:HGNC:918]							0.243945	0.000241038
ENSG00000103657	HERC1	HECT and RLD domain containing E3 ubiquitin protein ligase family member 1 [Source:HGNC Symbol;Acc:HGNC:4867]								0.244176	4.32e-07
ENSG00000156103	MMP16	matrix metallopeptidase 16 [Source:HGNC Symbol;Acc:HGNC:7162]								0.245548	4.17e-05
ENSG00000115904	SOS1	SOS Ras/Rac guanine nucleotide exchange factor 1 [Source:HGNC Symbol;Acc:HGNC:11187]								0.246262	5.06e-05
ENSG00000117868	ESYT2	extended synaptotagmin 2 [Source:HGNC Symbol;Acc:HGNC:22211]								0.246396	0.0141071
ENSG00000188848	BEND4	BEN domain containing 4 [Source:HGNC Symbol;Acc:HGNC:23815]								0.246657	0.00218825
ENSG00000176340	COX8A	cytochrome c oxidase subunit 8A [Source:HGNC Symbol;Acc:HGNC:2294]								0.247003	0.0201408
ENSG00000151239	TWF1	twinfilin actin binding protein 1 [Source:HGNC Symbol;Acc:HGNC:9620]								0.247171	0.0257957
ENSG00000095321	CRAT	carnitine O-acetyltransferase [Source:HGNC Symbol;Acc:HGNC:2342]								0.247543	0.00173643
ENSG00000184208	C22orf46	chromosome 22 open reading frame 46 [Source:HGNC Symbol;Acc:HGNC:26294]								0.247767	0.0448665
ENSG00000138031	ADCY3	adenylate cyclase 3 [Source:HGNC Symbol;Acc:HGNC:234]								0.248307	0.0352121
ENSG00000088899	LZTS3	leucine zipper tumor suppressor family member 3 [Source:HGNC Symbol;Acc:HGNC:30139]								0.249249	2.36e-05
ENSG00000225138	SLC9A3-AS1	SLC9A3 antisense RNA 1 [Source:HGNC Symbol;Acc:HGNC:40550]								0.249999	0.00137777
ENSG00000188158	NHS	NHS actin remodeling regulator [Source:HGNC Symbol;Acc:HGNC:7820]								0.250116	0.0291767
ENSG00000090932	DLL3	delta like canonical Notch ligand 3 [Source:HGNC Symbol;Acc:HGNC:2909]								0.250587	0.0382102
ENSG00000171914	TLN2	talin 2 [Source:HGNC Symbol;Acc:HGNC:15447]								0.250629	0.00658108
ENSG00000084676	NCOA1	nuclear receptor coactivator 1 [Source:HGNC Symbol;Acc:HGNC:7668]								0.250888	0.000405917
ENSG00000112096	SOD2	superoxide dismutase 2 [Source:HGNC Symbol;Acc:HGNC:11180]								0.251204	2.2e-06
ENSG00000151322	NPAS3	neuronal PAS domain protein 3 [Source:HGNC Symbol;Acc:HGNC:19311]								0.251411	0.0100099
ENSG00000150457	LATS2	large tumor suppressor kinase 2 [Source:HGNC Symbol;Acc:HGNC:6515]								0.252151	0.010664
ENSG00000147853	AK3	adenylate kinase 3 [Source:HGNC Symbol;Acc:HGNC:17376]								0.25298	0.017002
ENSG00000163053	SLC16A14	solute carrier family 16 member 14 [Source:HGNC Symbol;Acc:HGNC:26417]								0.253801	5.33e-06
ENSG00000147010	SH3KBP1	SH3 domain containing kinase binding protein 1 [Source:HGNC Symbol;Acc:HGNC:13867]								0.253859	0.00413114
ENSG00000145920	CPLX2	complexin 2 [Source:HGNC Symbol;Acc:HGNC:2310]								0.253882	4.38e-09
ENSG00000142156	COL6A1	collagen type VI alpha 1 chain [Source:HGNC Symbol;Acc:HGNC:2211]								0.254066	4.42e-17
ENSG00000273015	AC008124.1	novel transcript								0.254386	0.0067433
ENSG00000164292	RHOBTB3	Rho related BTB domain containing 3 [Source:HGNC Symbol;Acc:HGNC:18757]								0.2545	0.00409218
ENSG00000188938	FAM120AOS	family with sequence similarity 120A opposite strand [Source:HGNC Symbol;Acc:HGNC:23389]								0.255041	0.0074383
ENSG00000164187	LMBRD2	LMBR1 domain containing 2 [Source:HGNC Symbol;Acc:HGNC:25287]								0.255579	0.000126277
ENSG00000184916	JAG2	jagged canonical Notch ligand 2 [Source:HGNC Symbol;Acc:HGNC:6189]								0.255699	0.00131353
ENSG00000187714	SLC18A3	solute carrier family 18 member A3 [Source:HGNC Symbol;Acc:HGNC:10936]								0.256585	0.00240176
ENSG00000131174	COX7B	cytochrome c oxidase subunit 7B [Source:HGNC Symbol;Acc:HGNC:2291]								0.25691	0.000901186
ENSG00000164114	MAP9	microtubule associated protein 9 [Source:HGNC Symbol;Acc:HGNC:26118]								0.257256	1.56e-05
ENSG00000198938	MT-CO3	mitochondrially encoded cytochrome c oxidase III [Source:HGNC Symbol;Acc:HGNC:7422]								0.25733	1.67e-39
ENSG00000173889	PHC3	polyhomeotic homolog 3 [Source:HGNC Symbol;Acc:HGNC:15682]								0.257656	0.0367094
ENSG00000183723	CMTM4	CKLF like MARVEL transmembrane domain containing 4 [Source:HGNC Symbol;Acc:HGNC:19175]								0.258005	0.0395638
ENSG00000123908	AGO2	argonaute RISC catalytic component 2 [Source:HGNC Symbol;Acc:HGNC:3263]								0.258168	0.0124052
ENSG00000165775	FUNDC2	FUN14 domain containing 2 [Source:HGNC Symbol;Acc:HGNC:24925]								0.258347	0.0254641
ENSG00000068654	POLR1A	RNA polymerase I subunit A [Source:HGNC Symbol;Acc:HGNC:17264]								0.258386	0.0104629
ENSG00000149212	SESN3	sestrin 3 [Source:HGNC Symbol;Acc:HGNC:23060]								0.258594	1.72e-07
ENSG00000005884	ITGA3	integrin subunit alpha 3 [Source:HGNC Symbol;Acc:HGNC:6139]								0.258725	0.00494698
ENSG00000167721	TSR1	TSR1 ribosome maturation factor [Source:HGNC Symbol;Acc:HGNC:25542]								0.258737	0.021819
ENSG00000004864	SLC25A13	solute carrier family 25 member 13 [Source:HGNC Symbol;Acc:HGNC:10983]								0.258905	0.00884934
ENSG00000122966	CIT	citron rho-interacting serine/threonine kinase [Source:HGNC Symbol;Acc:HGNC:1985]								0.259209	0.0158377
ENSG00000103512	NOMO1	NODAL modulator 1 [Source:HGNC Symbol;Acc:HGNC:30060]								0.259576	0.00147038
ENSG00000153933	DGKE	diacylglycerol kinase epsilon [Source:HGNC Symbol;Acc:HGNC:2852]								0.260161	0.0237993
ENSG00000171208	NETO2	neuropilin and tolloid like 2 [Source:HGNC Symbol;Acc:HGNC:14644]								0.26022	0.00542861
ENSG00000120008	WDR11	WD repeat domain 11 [Source:HGNC Symbol;Acc:HGNC:13831]								0.260376	0.00953443
ENSG00000188730	VWC2	von Willebrand factor C domain containing 2 [Source:HGNC Symbol;Acc:HGNC:30200]								0.260428	0.0087417
ENSG00000100697	DICER1	dicer 1	ribonuclease III [Source:HGNC Symbol;Acc:HGNC:17098]							0.260828	1.56e-08
ENSG00000139645	ANKRD52	ankyrin repeat domain 52 [Source:HGNC Symbol;Acc:HGNC:26614]								0.261475	0.000352399
ENSG00000163956	LRPAP1	LDL receptor related protein associated protein 1 [Source:HGNC Symbol;Acc:HGNC:6701]								0.261663	0.00321767
ENSG00000197386	HTT	huntingtin [Source:HGNC Symbol;Acc:HGNC:4851]								0.263075	0.000279205
ENSG00000133958	UNC79	unc-79 homolog	NALCN channel complex subunit [Source:HGNC Symbol;Acc:HGNC:19966]							0.263302	0.0132514
ENSG00000175893	ZDHHC21	zinc finger DHHC-type containing 21 [Source:HGNC Symbol;Acc:HGNC:20750]								0.263929	0.0169658
ENSG00000212907	MT-ND4L	mitochondrially encoded NADH:ubiquinone oxidoreductase core subunit 4L [Source:HGNC Symbol;Acc:HGNC:7460]								0.264576	2.29e-24
ENSG00000114279	FGF12	fibroblast growth factor 12 [Source:HGNC Symbol;Acc:HGNC:3668]								0.264589	0.00377349
ENSG00000104722	NEFM	neurofilament medium [Source:HGNC Symbol;Acc:HGNC:7734]								0.265272	1.19e-52
ENSG00000071127	WDR1	WD repeat domain 1 [Source:HGNC Symbol;Acc:HGNC:12754]								0.265541	2.71e-06
ENSG00000223764	LINC02593	long intergenic non-protein coding RNA 2593 [Source:HGNC Symbol;Acc:HGNC:53933]								0.265609	0.00317953
ENSG00000055332	EIF2AK2	eukaryotic translation initiation factor 2 alpha kinase 2 [Source:HGNC Symbol;Acc:HGNC:9437]								0.265794	0.0228122
ENSG00000151835	SACS	sacsin molecular chaperone [Source:HGNC Symbol;Acc:HGNC:10519]								0.265924	1.44e-06
ENSG00000183020	AP2A2	adaptor related protein complex 2 subunit alpha 2 [Source:HGNC Symbol;Acc:HGNC:562]								0.266662	2.4e-10
ENSG00000162402	USP24	ubiquitin specific peptidase 24 [Source:HGNC Symbol;Acc:HGNC:12623]								0.267373	2e-06
ENSG00000129003	VPS13C	vacuolar protein sorting 13 homolog C [Source:HGNC Symbol;Acc:HGNC:23594]								0.267593	0.00132574
ENSG00000173818	ENDOV	endonuclease V [Source:HGNC Symbol;Acc:HGNC:26640]								0.268844	0.0440979
ENSG00000070886	EPHA8	EPH receptor A8 [Source:HGNC Symbol;Acc:HGNC:3391]								0.268973	0.0276987
ENSG00000128923	MINDY2	MINDY lysine 48 deubiquitinase 2 [Source:HGNC Symbol;Acc:HGNC:26954]								0.269173	0.000239427
ENSG00000149428	HYOU1	hypoxia up-regulated 1 [Source:HGNC Symbol;Acc:HGNC:16931]								0.26928	2.34e-07
ENSG00000115306	SPTBN1	spectrin beta	non-erythrocytic 1 [Source:HGNC Symbol;Acc:HGNC:11275]							0.26935	1.07e-31
ENSG00000084652	TXLNA	taxilin alpha [Source:HGNC Symbol;Acc:HGNC:30685]								0.269887	0.015374
ENSG00000074800	ENO1	enolase 1 [Source:HGNC Symbol;Acc:HGNC:3350]								0.269903	5.84e-15
ENSG00000132970	WASF3	WASP family member 3 [Source:HGNC Symbol;Acc:HGNC:12734]								0.270891	2.53e-13
ENSG00000170558	CDH2	cadherin 2 [Source:HGNC Symbol;Acc:HGNC:1759]								0.272344	6.6e-22
ENSG00000115760	BIRC6	baculoviral IAP repeat containing 6 [Source:HGNC Symbol;Acc:HGNC:13516]								0.272697	0.000154753
ENSG00000171385	KCND3	potassium voltage-gated channel subfamily D member 3 [Source:HGNC Symbol;Acc:HGNC:6239]								0.273024	0.000384565
ENSG00000215012	RTL10	retrotransposon Gag like 10 [Source:HGNC Symbol;Acc:HGNC:26112]								0.273112	0.0374706
ENSG00000183722	LHFPL6	LHFPL tetraspan subfamily member 6 [Source:HGNC Symbol;Acc:HGNC:6586]								0.27334	7.27e-07
ENSG00000113594	LIFR	LIF receptor subunit alpha [Source:HGNC Symbol;Acc:HGNC:6597]								0.273529	0.000137706
ENSG00000110422	HIPK3	homeodomain interacting protein kinase 3 [Source:HGNC Symbol;Acc:HGNC:4915]								0.27357	0.0025226
ENSG00000154096	THY1	Thy-1 cell surface antigen [Source:HGNC Symbol;Acc:HGNC:11801]								0.273945	3.15e-13
ENSG00000198053	SIRPA	signal regulatory protein alpha [Source:HGNC Symbol;Acc:HGNC:9662]								0.274389	0.0146396
ENSG00000135837	CEP350	centrosomal protein 350 [Source:HGNC Symbol;Acc:HGNC:24238]								0.274541	0.00585007
ENSG00000153823	PID1	phosphotyrosine interaction domain containing 1 [Source:HGNC Symbol;Acc:HGNC:26084]								0.275103	0.00942375
ENSG00000044090	CUL7	cullin 7 [Source:HGNC Symbol;Acc:HGNC:21024]								0.275131	0.00419966
ENSG00000151148	UBE3B	ubiquitin protein ligase E3B [Source:HGNC Symbol;Acc:HGNC:13478]								0.276769	0.00991908
ENSG00000165186	PTCHD1	patched domain containing 1 [Source:HGNC Symbol;Acc:HGNC:26392]								0.276782	0.00157426
ENSG00000092445	TYRO3	TYRO3 protein tyrosine kinase [Source:HGNC Symbol;Acc:HGNC:12446]								0.277073	0.0310721
ENSG00000008256	CYTH3	cytohesin 3 [Source:HGNC Symbol;Acc:HGNC:9504]								0.277611	0.00297274
ENSG00000102910	LONP2	lon peptidase 2	peroxisomal [Source:HGNC Symbol;Acc:HGNC:20598]							0.277688	0.000801567
ENSG00000169760	NLGN1	neuroligin 1 [Source:HGNC Symbol;Acc:HGNC:14291]								0.277761	0.00395351
ENSG00000107742	SPOCK2	SPARC (osteonectin)	cwcv and kazal like domains proteoglycan 2 [Source:HGNC Symbol;Acc:HGNC:13564]							0.277984	1.65e-22
ENSG00000148154	UGCG	UDP-glucose ceramide glucosyltransferase [Source:HGNC Symbol;Acc:HGNC:12524]								0.278044	0.00037039
ENSG00000198763	MT-ND2	mitochondrially encoded NADH:ubiquinone oxidoreductase core subunit 2 [Source:HGNC Symbol;Acc:HGNC:7456]								0.280165	2.76e-56
ENSG00000210082	MT-RNR2	mitochondrially encoded 16S rRNA [Source:HGNC Symbol;Acc:HGNC:7471]								0.280265	3.39e-72
ENSG00000145242	EPHA5	EPH receptor A5 [Source:HGNC Symbol;Acc:HGNC:3389]								0.281193	0.000398999
ENSG00000168243	GNG4	G protein subunit gamma 4 [Source:HGNC Symbol;Acc:HGNC:4407]								0.281914	2.61e-08
ENSG00000058335	RASGRF1	Ras protein specific guanine nucleotide releasing factor 1 [Source:HGNC Symbol;Acc:HGNC:9875]								0.282084	0.00291826
ENSG00000152061	RABGAP1L	RAB GTPase activating protein 1 like [Source:HGNC Symbol;Acc:HGNC:24663]								0.282266	3.69e-09
ENSG00000185052	SLC24A3	solute carrier family 24 member 3 [Source:HGNC Symbol;Acc:HGNC:10977]								0.282734	0.0478271
ENSG00000161544	CYGB	cytoglobin [Source:HGNC Symbol;Acc:HGNC:16505]								0.283483	0.000313742
ENSG00000198886	MT-ND4	mitochondrially encoded NADH:ubiquinone oxidoreductase core subunit 4 [Source:HGNC Symbol;Acc:HGNC:7459]								0.283911	4.76e-54
ENSG00000163291	PAQR3	progestin and adipoQ receptor family member 3 [Source:HGNC Symbol;Acc:HGNC:30130]								0.28426	0.00157707
ENSG00000124788	ATXN1	ataxin 1 [Source:HGNC Symbol;Acc:HGNC:10548]								0.284833	0.00176395
ENSG00000118946	PCDH17	protocadherin 17 [Source:HGNC Symbol;Acc:HGNC:14267]								0.285025	5.67e-09
ENSG00000115963	RND3	Rho family GTPase 3 [Source:HGNC Symbol;Acc:HGNC:671]								0.285518	0.000639707
ENSG00000165995	CACNB2	calcium voltage-gated channel auxiliary subunit beta 2 [Source:HGNC Symbol;Acc:HGNC:1402]								0.285948	0.0498893
ENSG00000147381	MAGEA4	MAGE family member A4 [Source:HGNC Symbol;Acc:HGNC:6802]								0.286057	7.24e-06
ENSG00000198888	MT-ND1	mitochondrially encoded NADH:ubiquinone oxidoreductase core subunit 1 [Source:HGNC Symbol;Acc:HGNC:7455]								0.287196	3.64e-52
ENSG00000104219	ZDHHC2	zinc finger DHHC-type palmitoyltransferase 2 [Source:HGNC Symbol;Acc:HGNC:18469]								0.287442	0.00412017
ENSG00000198785	GRIN3A	glutamate ionotropic receptor NMDA type subunit 3A [Source:HGNC Symbol;Acc:HGNC:16767]								0.287476	3.1e-23
ENSG00000143776	CDC42BPA	CDC42 binding protein kinase alpha [Source:HGNC Symbol;Acc:HGNC:1737]								0.287804	2.49e-08
ENSG00000248540	AC010931.1	novel transcript								0.288035	5.96e-07
ENSG00000178695	KCTD12	potassium channel tetramerization domain containing 12 [Source:HGNC Symbol;Acc:HGNC:14678]								0.288776	6.58e-23
ENSG00000197102	DYNC1H1	dynein cytoplasmic 1 heavy chain 1 [Source:HGNC Symbol;Acc:HGNC:2961]								0.288856	1.16e-35
ENSG00000155052	CNTNAP5	contactin associated protein like 5 [Source:HGNC Symbol;Acc:HGNC:18748]								0.289485	0.00220073
ENSG00000169684	CHRNA5	cholinergic receptor nicotinic alpha 5 subunit [Source:HGNC Symbol;Acc:HGNC:1959]								0.290311	0.00868759
ENSG00000113742	CPEB4	cytoplasmic polyadenylation element binding protein 4 [Source:HGNC Symbol;Acc:HGNC:21747]								0.292318	8.79e-09
ENSG00000213983	AP1G2	adaptor related protein complex 1 subunit gamma 2 [Source:HGNC Symbol;Acc:HGNC:556]								0.293182	0.00579745
ENSG00000258634	AL160006.1	novel transcript	antisense to ALX3							0.293858	0.0317761
ENSG00000154380	ENAH	ENAH actin regulator [Source:HGNC Symbol;Acc:HGNC:18271]								0.294176	1.72e-09
ENSG00000166598	HSP90B1	heat shock protein 90 beta family member 1 [Source:HGNC Symbol;Acc:HGNC:12028]								0.294249	1.17e-12
ENSG00000154822	PLCL2	phospholipase C like 2 [Source:HGNC Symbol;Acc:HGNC:9064]								0.294466	0.0133538
ENSG00000155755	TMEM237	transmembrane protein 237 [Source:HGNC Symbol;Acc:HGNC:14432]								0.296655	0.0192734
ENSG00000178585	CTNNBIP1	catenin beta interacting protein 1 [Source:HGNC Symbol;Acc:HGNC:16913]								0.296744	3.29e-07
ENSG00000141441	GAREM1	GRB2 associated regulator of MAPK1 subtype 1 [Source:HGNC Symbol;Acc:HGNC:26136]								0.297643	0.000565461
ENSG00000170500	LONRF2	LON peptidase N-terminal domain and ring finger 2 [Source:HGNC Symbol;Acc:HGNC:24788]								0.298225	1.63e-09
ENSG00000142892	PIGK	phosphatidylinositol glycan anchor biosynthesis class K [Source:HGNC Symbol;Acc:HGNC:8965]								0.299075	0.0412326
ENSG00000197077	KIAA1671	KIAA1671 [Source:HGNC Symbol;Acc:HGNC:29345]								0.299893	0.00272376
ENSG00000106484	MEST	mesoderm specific transcript [Source:HGNC Symbol;Acc:HGNC:7028]								0.300015	0.0083086
ENSG00000149218	ENDOD1	endonuclease domain containing 1 [Source:HGNC Symbol;Acc:HGNC:29129]								0.30002	4.22e-05
ENSG00000185736	ADARB2	adenosine deaminase RNA specific B2 (inactive) [Source:HGNC Symbol;Acc:HGNC:227]								0.300036	0.000659335
ENSG00000184185	KCNJ12	potassium inwardly rectifying channel subfamily J member 12 [Source:HGNC Symbol;Acc:HGNC:6258]								0.300648	0.0182823
ENSG00000170921	TANC2	tetratricopeptide repeat	ankyrin repeat and coiled-coil containing 2 [Source:HGNC Symbol;Acc:HGNC:30212]							0.300973	2.91e-10
ENSG00000158560	DYNC1I1	dynein cytoplasmic 1 intermediate chain 1 [Source:HGNC Symbol;Acc:HGNC:2963]								0.301019	0.000177244
ENSG00000115419	GLS	glutaminase [Source:HGNC Symbol;Acc:HGNC:4331]								0.30247	1.41e-13
ENSG00000169432	SCN9A	sodium voltage-gated channel alpha subunit 9 [Source:HGNC Symbol;Acc:HGNC:10597]								0.302676	2.17e-12
ENSG00000188766	SPRED3	sprouty related EVH1 domain containing 3 [Source:HGNC Symbol;Acc:HGNC:31041]								0.303239	8.45e-06
ENSG00000166068	SPRED1	sprouty related EVH1 domain containing 1 [Source:HGNC Symbol;Acc:HGNC:20249]								0.304205	0.00317787
ENSG00000121486	TRMT1L	tRNA methyltransferase 1 like [Source:HGNC Symbol;Acc:HGNC:16782]								0.304907	0.0487677
ENSG00000101333	PLCB4	phospholipase C beta 4 [Source:HGNC Symbol;Acc:HGNC:9059]								0.305204	0.00833254
ENSG00000163618	CADPS	calcium dependent secretion activator [Source:HGNC Symbol;Acc:HGNC:1426]								0.306366	4.06e-14
ENSG00000130032	PRRG3	proline rich and Gla domain 3 [Source:HGNC Symbol;Acc:HGNC:30798]								0.306551	0.0265512
ENSG00000154864	PIEZO2	piezo type mechanosensitive ion channel component 2 [Source:HGNC Symbol;Acc:HGNC:26270]								0.306948	4.58e-05
ENSG00000154229	PRKCA	protein kinase C alpha [Source:HGNC Symbol;Acc:HGNC:9393]								0.307816	8.41e-05
ENSG00000156650	KAT6B	lysine acetyltransferase 6B [Source:HGNC Symbol;Acc:HGNC:17582]								0.308577	0.00215342
ENSG00000197296	FITM2	fat storage inducing transmembrane protein 2 [Source:HGNC Symbol;Acc:HGNC:16135]								0.30859	0.0177848
ENSG00000168917	SLC35G2	solute carrier family 35 member G2 [Source:HGNC Symbol;Acc:HGNC:28480]								0.308608	0.00190892
ENSG00000137843	PAK6	p21 (RAC1) activated kinase 6 [Source:HGNC Symbol;Acc:HGNC:16061]								0.309605	0.00504001
ENSG00000206052	DOK6	docking protein 6 [Source:HGNC Symbol;Acc:HGNC:28301]								0.309998	5.17e-13
ENSG00000157168	NRG1	neuregulin 1 [Source:HGNC Symbol;Acc:HGNC:7997]								0.310269	3.67e-06
ENSG00000127463	EMC1	ER membrane protein complex subunit 1 [Source:HGNC Symbol;Acc:HGNC:28957]								0.31185	0.000125781
ENSG00000165379	LRFN5	leucine rich repeat and fibronectin type III domain containing 5 [Source:HGNC Symbol;Acc:HGNC:20360]								0.312304	4.18e-10
ENSG00000072133	RPS6KA6	ribosomal protein S6 kinase A6 [Source:HGNC Symbol;Acc:HGNC:10435]								0.312963	0.029371
ENSG00000176204	LRRTM4	leucine rich repeat transmembrane neuronal 4 [Source:HGNC Symbol;Acc:HGNC:19411]								0.313489	0.014483
ENSG00000157087	ATP2B2	ATPase plasma membrane Ca2+ transporting 2 [Source:HGNC Symbol;Acc:HGNC:815]								0.313509	0.000154952
ENSG00000109794	FAM149A	family with sequence similarity 149 member A [Source:HGNC Symbol;Acc:HGNC:24527]								0.313533	0.0328967
ENSG00000175497	DPP10	dipeptidyl peptidase like 10 [Source:HGNC Symbol;Acc:HGNC:20823]								0.313806	0.00168673
ENSG00000131711	MAP1B	microtubule associated protein 1B [Source:HGNC Symbol;Acc:HGNC:6836]								0.313951	1.7e-65
ENSG00000135447	PPP1R1A	protein phosphatase 1 regulatory inhibitor subunit 1A [Source:HGNC Symbol;Acc:HGNC:9286]								0.314059	1.47e-11
ENSG00000127603	MACF1	microtubule actin crosslinking factor 1 [Source:HGNC Symbol;Acc:HGNC:13664]								0.314344	1.42e-13
ENSG00000139318	DUSP6	dual specificity phosphatase 6 [Source:HGNC Symbol;Acc:HGNC:3072]								0.314345	0.000123539
ENSG00000127481	UBR4	ubiquitin protein ligase E3 component n-recognin 4 [Source:HGNC Symbol;Acc:HGNC:30313]								0.314363	3.87e-09
ENSG00000132334	PTPRE	protein tyrosine phosphatase receptor type E [Source:HGNC Symbol;Acc:HGNC:9669]								0.314488	0.0389754
ENSG00000205476	CCDC85C	coiled-coil domain containing 85C [Source:HGNC Symbol;Acc:HGNC:35459]								0.315119	0.000408319
ENSG00000112293	GPLD1	glycosylphosphatidylinositol specific phospholipase D1 [Source:HGNC Symbol;Acc:HGNC:4459]								0.315222	0.0433153
ENSG00000109787	KLF3	Kruppel like factor 3 [Source:HGNC Symbol;Acc:HGNC:16516]								0.316212	0.0140311
ENSG00000136099	PCDH8	protocadherin 8 [Source:HGNC Symbol;Acc:HGNC:8660]								0.316696	1.03e-05
ENSG00000198786	MT-ND5	mitochondrially encoded NADH:ubiquinone oxidoreductase core subunit 5 [Source:HGNC Symbol;Acc:HGNC:7461]								0.318606	7.9e-81
ENSG00000132549	VPS13B	vacuolar protein sorting 13 homolog B [Source:HGNC Symbol;Acc:HGNC:2183]								0.319513	0.00290227
ENSG00000102466	FGF14	fibroblast growth factor 14 [Source:HGNC Symbol;Acc:HGNC:3671]								0.320773	0.0145359
ENSG00000197705	KLHL14	kelch like family member 14 [Source:HGNC Symbol;Acc:HGNC:29266]								0.321147	2.08e-10
ENSG00000110395	CBL	Cbl proto-oncogene [Source:HGNC Symbol;Acc:HGNC:1541]								0.322695	7.71e-06
ENSG00000116741	RGS2	regulator of G protein signaling 2 [Source:HGNC Symbol;Acc:HGNC:9998]								0.322796	0.0317797
ENSG00000173482	PTPRM	protein tyrosine phosphatase receptor type M [Source:HGNC Symbol;Acc:HGNC:9675]								0.323876	8.25e-05
ENSG00000127914	AKAP9	A-kinase anchoring protein 9 [Source:HGNC Symbol;Acc:HGNC:379]								0.324281	1.6e-11
ENSG00000114374	USP9Y	ubiquitin specific peptidase 9 Y-linked [Source:HGNC Symbol;Acc:HGNC:12633]								0.324709	2.83e-10
ENSG00000118058	KMT2A	lysine methyltransferase 2A [Source:HGNC Symbol;Acc:HGNC:7132]								0.325084	1.31e-05
ENSG00000068831	RASGRP2	RAS guanyl releasing protein 2 [Source:HGNC Symbol;Acc:HGNC:9879]								0.325858	0.0247691
ENSG00000261115	TMEM178B	transmembrane protein 178B [Source:HGNC Symbol;Acc:HGNC:44112]								0.326211	2.58e-22
ENSG00000166479	TMX3	thioredoxin related transmembrane protein 3 [Source:HGNC Symbol;Acc:HGNC:24718]								0.326408	0.00905426
ENSG00000261534	AL596244.1	novel transcript	overlapping TTLL11							0.327303	0.0249945
ENSG00000160691	SHC1	SHC adaptor protein 1 [Source:HGNC Symbol;Acc:HGNC:10840]								0.32803	1.11e-05
ENSG00000119900	OGFRL1	opioid growth factor receptor like 1 [Source:HGNC Symbol;Acc:HGNC:21378]								0.329332	0.000279205
ENSG00000182253	SYNM	synemin [Source:HGNC Symbol;Acc:HGNC:24466]								0.329558	0.00660932
ENSG00000181072	CHRM2	cholinergic receptor muscarinic 2 [Source:HGNC Symbol;Acc:HGNC:1951]								0.33008	7.95e-05
ENSG00000147526	TACC1	transforming acidic coiled-coil containing protein 1 [Source:HGNC Symbol;Acc:HGNC:11522]								0.33095	0.00176182
ENSG00000138688	KIAA1109	KIAA1109 [Source:HGNC Symbol;Acc:HGNC:26953]								0.332119	2.57e-11
ENSG00000138613	APH1B	aph-1 homolog B	gamma-secretase subunit [Source:HGNC Symbol;Acc:HGNC:24080]							0.332716	0.0449324
ENSG00000185274	GALNT17	polypeptide N-acetylgalactosaminyltransferase 17 [Source:HGNC Symbol;Acc:HGNC:16347]								0.333605	3.22e-05
ENSG00000001036	FUCA2	alpha-L-fucosidase 2 [Source:HGNC Symbol;Acc:HGNC:4008]								0.335692	0.0397988
ENSG00000144320	LNPK	lunapark	ER junction formation factor [Source:HGNC Symbol;Acc:HGNC:21610]							0.335738	1.09e-08
ENSG00000025039	RRAGD	Ras related GTP binding D [Source:HGNC Symbol;Acc:HGNC:19903]								0.33601	0.034906
ENSG00000198892	SHISA4	shisa family member 4 [Source:HGNC Symbol;Acc:HGNC:27139]								0.336247	0.0414685
ENSG00000167548	KMT2D	lysine methyltransferase 2D [Source:HGNC Symbol;Acc:HGNC:7133]								0.336276	0.000230335
ENSG00000184524	CEND1	cell cycle exit and neuronal differentiation 1 [Source:HGNC Symbol;Acc:HGNC:24153]								0.336477	1.76e-05
ENSG00000198265	HELZ	helicase with zinc finger [Source:HGNC Symbol;Acc:HGNC:16878]								0.337168	0.0243212
ENSG00000019485	PRDM11	PR/SET domain 11 [Source:HGNC Symbol;Acc:HGNC:13996]								0.33721	0.014483
ENSG00000198840	MT-ND3	mitochondrially encoded NADH:ubiquinone oxidoreductase core subunit 3 [Source:HGNC Symbol;Acc:HGNC:7458]								0.337368	1.78e-07
ENSG00000182050	MGAT4C	MGAT4 family member C [Source:HGNC Symbol;Acc:HGNC:30871]								0.337699	0.0119101
ENSG00000159267	HLCS	holocarboxylase synthetase [Source:HGNC Symbol;Acc:HGNC:4976]								0.337719	0.0189999
ENSG00000067955	CBFB	core-binding factor subunit beta [Source:HGNC Symbol;Acc:HGNC:1539]								0.337792	3.95e-08
ENSG00000179242	CDH4	cadherin 4 [Source:HGNC Symbol;Acc:HGNC:1763]								0.338958	1.12e-05
ENSG00000067842	ATP2B3	ATPase plasma membrane Ca2+ transporting 3 [Source:HGNC Symbol;Acc:HGNC:816]								0.339183	2e-08
ENSG00000198680	TUSC1	tumor suppressor candidate 1 [Source:HGNC Symbol;Acc:HGNC:31010]								0.339593	0.00380997
ENSG00000250479	CHCHD10	coiled-coil-helix-coiled-coil-helix domain containing 10 [Source:HGNC Symbol;Acc:HGNC:15559]								0.339629	0.0412392
ENSG00000151116	UEVLD	UEV and lactate/malate dehyrogenase domains [Source:HGNC Symbol;Acc:HGNC:30866]								0.339798	0.046688
ENSG00000149311	ATM	ATM serine/threonine kinase [Source:HGNC Symbol;Acc:HGNC:795]								0.340257	0.00856999
ENSG00000167703	SLC43A2	solute carrier family 43 member 2 [Source:HGNC Symbol;Acc:HGNC:23087]								0.341169	2e-05
ENSG00000188647	PTAR1	protein prenyltransferase alpha subunit repeat containing 1 [Source:HGNC Symbol;Acc:HGNC:30449]								0.34182	0.00310027
ENSG00000112759	SLC29A1	solute carrier family 29 member 1 (Augustine blood group) [Source:HGNC Symbol;Acc:HGNC:11003]								0.342024	0.0166696
ENSG00000119547	ONECUT2	one cut homeobox 2 [Source:HGNC Symbol;Acc:HGNC:8139]								0.342041	3.78e-31
ENSG00000259291	ZNF710-AS1	ZNF710 antisense RNA 1 [Source:HGNC Symbol;Acc:HGNC:53141]								0.342142	0.046688
ENSG00000151150	ANK3	ankyrin 3 [Source:HGNC Symbol;Acc:HGNC:494]								0.342157	4.84e-25
ENSG00000145362	ANK2	ankyrin 2 [Source:HGNC Symbol;Acc:HGNC:493]								0.343133	5.43e-43
ENSG00000164684	ZNF704	zinc finger protein 704 [Source:HGNC Symbol;Acc:HGNC:32291]								0.343582	1.02e-06
ENSG00000111860	CEP85L	centrosomal protein 85 like [Source:HGNC Symbol;Acc:HGNC:21638]								0.344541	0.0141614
ENSG00000133687	TMTC1	transmembrane O-mannosyltransferase targeting cadherins 1 [Source:HGNC Symbol;Acc:HGNC:24099]								0.344632	0.00011917
ENSG00000183023	SLC8A1	solute carrier family 8 member A1 [Source:HGNC Symbol;Acc:HGNC:11068]								0.345043	1.3e-05
ENSG00000162650	ATXN7L2	ataxin 7 like 2 [Source:HGNC Symbol;Acc:HGNC:28713]								0.345758	0.00590384
ENSG00000176055	MBLAC2	metallo-beta-lactamase domain containing 2 [Source:HGNC Symbol;Acc:HGNC:33711]								0.346281	0.000125035
ENSG00000153904	DDAH1	dimethylarginine dimethylaminohydrolase 1 [Source:HGNC Symbol;Acc:HGNC:2715]								0.346355	9.19e-32
ENSG00000146938	NLGN4X	neuroligin 4 X-linked [Source:HGNC Symbol;Acc:HGNC:14287]								0.346492	2.12e-09
ENSG00000211459	MT-RNR1	mitochondrially encoded 12S rRNA [Source:HGNC Symbol;Acc:HGNC:7470]								0.347213	7.85e-55
ENSG00000167011	NAT16	N-acetyltransferase 16 (putative) [Source:HGNC Symbol;Acc:HGNC:22030]								0.347359	0.0233026
ENSG00000005810	MYCBP2	MYC binding protein 2 [Source:HGNC Symbol;Acc:HGNC:23386]								0.347417	7.28e-16
ENSG00000153233	PTPRR	protein tyrosine phosphatase receptor type R [Source:HGNC Symbol;Acc:HGNC:9680]								0.347761	0.00118125
ENSG00000176209	SMIM19	small integral membrane protein 19 [Source:HGNC Symbol;Acc:HGNC:25166]								0.348439	0.0372399
ENSG00000006282	SPATA20	spermatogenesis associated 20 [Source:HGNC Symbol;Acc:HGNC:26125]								0.350243	0.000388183
ENSG00000145391	SETD7	SET domain containing 7	histone lysine methyltransferase [Source:HGNC Symbol;Acc:HGNC:30412]							0.350398	0.00258008
ENSG00000155966	AFF2	AF4/FMR2 family member 2 [Source:HGNC Symbol;Acc:HGNC:3776]								0.350824	3.98e-05
ENSG00000088387	DOCK9	dedicator of cytokinesis 9 [Source:HGNC Symbol;Acc:HGNC:14132]								0.352022	0.044993
ENSG00000083067	TRPM3	transient receptor potential cation channel subfamily M member 3 [Source:HGNC Symbol;Acc:HGNC:17992]								0.352541	0.00346036
ENSG00000078549	ADCYAP1R1	ADCYAP receptor type I [Source:HGNC Symbol;Acc:HGNC:242]								0.352772	3.2e-12
ENSG00000144290	SLC4A10	solute carrier family 4 member 10 [Source:HGNC Symbol;Acc:HGNC:13811]								0.353219	9.31e-05
ENSG00000183778	B3GALT5	beta-1	3-galactosyltransferase 5 [Source:HGNC Symbol;Acc:HGNC:920]							0.353487	0.0457122
ENSG00000072422	RHOBTB1	Rho related BTB domain containing 1 [Source:HGNC Symbol;Acc:HGNC:18738]								0.354639	0.000248008
ENSG00000185352	HS6ST3	heparan sulfate 6-O-sulfotransferase 3 [Source:HGNC Symbol;Acc:HGNC:19134]								0.355019	0.000114411
ENSG00000148429	USP6NL	USP6 N-terminal like [Source:HGNC Symbol;Acc:HGNC:16858]								0.355088	0.00462016
ENSG00000133678	TMEM254	transmembrane protein 254 [Source:HGNC Symbol;Acc:HGNC:25804]								0.355363	0.0148615
ENSG00000148948	LRRC4C	leucine rich repeat containing 4C [Source:HGNC Symbol;Acc:HGNC:29317]								0.356555	4.07e-14
ENSG00000151458	ANKRD50	ankyrin repeat domain 50 [Source:HGNC Symbol;Acc:HGNC:29223]								0.357015	4.42e-17
ENSG00000196482	ESRRG	estrogen related receptor gamma [Source:HGNC Symbol;Acc:HGNC:3474]								0.357218	0.0212235
ENSG00000177511	ST8SIA3	ST8 alpha-N-acetyl-neuraminide alpha-2	8-sialyltransferase 3 [Source:HGNC Symbol;Acc:HGNC:14269]							0.35756	6.16e-08
ENSG00000117152	RGS4	regulator of G protein signaling 4 [Source:HGNC Symbol;Acc:HGNC:10000]								0.357797	3.76e-06
ENSG00000182621	PLCB1	phospholipase C beta 1 [Source:HGNC Symbol;Acc:HGNC:15917]								0.358152	1.68e-09
ENSG00000100304	TTLL12	tubulin tyrosine ligase like 12 [Source:HGNC Symbol;Acc:HGNC:28974]								0.358337	0.0125737
ENSG00000164398	ACSL6	acyl-CoA synthetase long chain family member 6 [Source:HGNC Symbol;Acc:HGNC:16496]								0.359708	0.000960075
ENSG00000170579	DLGAP1	DLG associated protein 1 [Source:HGNC Symbol;Acc:HGNC:2905]								0.360479	1.21e-11
ENSG00000248092	NNT-AS1	NNT antisense RNA 1 [Source:HGNC Symbol;Acc:HGNC:49005]								0.360725	0.00389944
ENSG00000204175	GPRIN2	G protein regulated inducer of neurite outgrowth 2 [Source:HGNC Symbol;Acc:HGNC:23730]								0.360862	0.0341449
ENSG00000183530	PRR14L	proline rich 14 like [Source:HGNC Symbol;Acc:HGNC:28738]								0.362807	0.000864773
ENSG00000167720	SRR	serine racemase [Source:HGNC Symbol;Acc:HGNC:14398]								0.363049	0.0183191
ENSG00000006468	ETV1	ETS variant transcription factor 1 [Source:HGNC Symbol;Acc:HGNC:3490]								0.363838	0.0170494
ENSG00000283183	AC116565.1	novel transcript								0.36408	0.00277313
ENSG00000181790	ADGRB1	adhesion G protein-coupled receptor B1 [Source:HGNC Symbol;Acc:HGNC:943]								0.364262	2.56e-21
ENSG00000079739	PGM1	phosphoglucomutase 1 [Source:HGNC Symbol;Acc:HGNC:8905]								0.364382	0.0377776
ENSG00000123131	PRDX4	peroxiredoxin 4 [Source:HGNC Symbol;Acc:HGNC:17169]								0.364874	0.0365555
ENSG00000204851	PNMA8B	PNMA family member 8B [Source:HGNC Symbol;Acc:HGNC:29206]								0.366331	0.000355333
ENSG00000044524	EPHA3	EPH receptor A3 [Source:HGNC Symbol;Acc:HGNC:3387]								0.366417	0.00201908
ENSG00000122042	UBL3	ubiquitin like 3 [Source:HGNC Symbol;Acc:HGNC:12504]								0.3671	9.54e-13
ENSG00000166938	DIS3L	DIS3 like exosome 3'-5' exoribonuclease [Source:HGNC Symbol;Acc:HGNC:28698]								0.367112	0.000233463
ENSG00000143320	CRABP2	cellular retinoic acid binding protein 2 [Source:HGNC Symbol;Acc:HGNC:2339]								0.367388	3.04e-05
ENSG00000176542	USF3	upstream transcription factor family member 3 [Source:HGNC Symbol;Acc:HGNC:30494]								0.367603	0.00952222
ENSG00000103326	CAPN15	calpain 15 [Source:HGNC Symbol;Acc:HGNC:11182]								0.368014	0.0209599
ENSG00000196367	TRRAP	transformation/transcription domain associated protein [Source:HGNC Symbol;Acc:HGNC:12347]								0.368111	1.02e-06
ENSG00000115896	PLCL1	phospholipase C like 1 (inactive) [Source:HGNC Symbol;Acc:HGNC:9063]								0.368287	7.95e-10
ENSG00000111110	PPM1H	protein phosphatase	Mg2+/Mn2+ dependent 1H [Source:HGNC Symbol;Acc:HGNC:18583]							0.368643	2.15e-06
ENSG00000145476	CYP4V2	cytochrome P450 family 4 subfamily V member 2 [Source:HGNC Symbol;Acc:HGNC:23198]								0.369142	0.0108867
ENSG00000197535	MYO5A	myosin VA [Source:HGNC Symbol;Acc:HGNC:7602]								0.370033	1.89e-56
ENSG00000160179	ABCG1	ATP binding cassette subfamily G member 1 [Source:HGNC Symbol;Acc:HGNC:73]								0.370579	0.0262489
ENSG00000051009	FAM160A2	family with sequence similarity 160 member A2 [Source:HGNC Symbol;Acc:HGNC:25378]								0.370646	0.00613157
ENSG00000166348	USP54	ubiquitin specific peptidase 54 [Source:HGNC Symbol;Acc:HGNC:23513]								0.37065	0.00570148
ENSG00000104361	NIPAL2	NIPA like domain containing 2 [Source:HGNC Symbol;Acc:HGNC:25854]								0.370823	0.00475235
ENSG00000116539	ASH1L	ASH1 like histone lysine methyltransferase [Source:HGNC Symbol;Acc:HGNC:19088]								0.371659	6.39e-07
ENSG00000173064	HECTD4	HECT domain E3 ubiquitin protein ligase 4 [Source:HGNC Symbol;Acc:HGNC:26611]								0.372018	2.58e-22
ENSG00000123360	PDE1B	phosphodiesterase 1B [Source:HGNC Symbol;Acc:HGNC:8775]								0.372037	0.00258035
ENSG00000074695	LMAN1	lectin	mannose binding 1 [Source:HGNC Symbol;Acc:HGNC:6631]							0.372231	5.19e-06
ENSG00000213339	QTRT1	queuine tRNA-ribosyltransferase catalytic subunit 1 [Source:HGNC Symbol;Acc:HGNC:23797]								0.372298	0.0153489
ENSG00000186318	BACE1	beta-secretase 1 [Source:HGNC Symbol;Acc:HGNC:933]								0.372842	1.21e-15
ENSG00000182752	PAPPA	pappalysin 1 [Source:HGNC Symbol;Acc:HGNC:8602]								0.373033	1.54e-06
ENSG00000198932	GPRASP1	G protein-coupled receptor associated sorting protein 1 [Source:HGNC Symbol;Acc:HGNC:24834]								0.373221	2.57e-11
ENSG00000136161	RCBTB2	RCC1 and BTB domain containing protein 2 [Source:HGNC Symbol;Acc:HGNC:1914]								0.373593	0.0157612
ENSG00000187957	DNER	delta/notch like EGF repeat containing [Source:HGNC Symbol;Acc:HGNC:24456]								0.375368	1.31e-62
ENSG00000152492	CCDC50	coiled-coil domain containing 50 [Source:HGNC Symbol;Acc:HGNC:18111]								0.377274	7.03e-14
ENSG00000080345	RIF1	replication timing regulatory factor 1 [Source:HGNC Symbol;Acc:HGNC:23207]								0.377342	0.000393356
ENSG00000203772	SPRN	shadow of prion protein [Source:HGNC Symbol;Acc:HGNC:16871]								0.377377	1.3e-05
ENSG00000148082	SHC3	SHC adaptor protein 3 [Source:HGNC Symbol;Acc:HGNC:18181]								0.377857	2.8e-22
ENSG00000109819	PPARGC1A	PPARG coactivator 1 alpha [Source:HGNC Symbol;Acc:HGNC:9237]								0.378175	0.00735388
ENSG00000274956	NKAIN3-IT1	NKAIN3 intronic transcript [Source:HGNC Symbol;Acc:HGNC:48595]								0.378253	0.0031881
ENSG00000128951	DUT	deoxyuridine triphosphatase [Source:HGNC Symbol;Acc:HGNC:3078]								0.37852	2.86e-05
ENSG00000182197	EXT1	exostosin glycosyltransferase 1 [Source:HGNC Symbol;Acc:HGNC:3512]								0.378873	0.00278692
ENSG00000144278	GALNT13	polypeptide N-acetylgalactosaminyltransferase 13 [Source:HGNC Symbol;Acc:HGNC:23242]								0.379422	4.03e-12
ENSG00000112309	B3GAT2	beta-1	3-glucuronyltransferase 2 [Source:HGNC Symbol;Acc:HGNC:922]							0.379507	9.68e-12
ENSG00000144712	CAND2	cullin associated and neddylation dissociated 2 (putative) [Source:HGNC Symbol;Acc:HGNC:30689]								0.379617	0.00124152
ENSG00000187240	DYNC2H1	dynein cytoplasmic 2 heavy chain 1 [Source:HGNC Symbol;Acc:HGNC:2962]								0.380086	0.00473225
ENSG00000151690	MFSD6	major facilitator superfamily domain containing 6 [Source:HGNC Symbol;Acc:HGNC:24711]								0.380325	6.16e-05
ENSG00000144840	RABL3	RAB	member of RAS oncogene family like 3 [Source:HGNC Symbol;Acc:HGNC:18072]							0.380537	0.0371874
ENSG00000277954	AC092376.2	novel transcript	antisense to WWOX							0.380788	0.0145249
ENSG00000119321	FKBP15	FKBP prolyl isomerase 15 [Source:HGNC Symbol;Acc:HGNC:23397]								0.381503	0.00453711
ENSG00000144218	AFF3	AF4/FMR2 family member 3 [Source:HGNC Symbol;Acc:HGNC:6473]								0.381773	1.16e-09
ENSG00000048707	VPS13D	vacuolar protein sorting 13 homolog D [Source:HGNC Symbol;Acc:HGNC:23595]								0.382543	3.28e-05
ENSG00000153707	PTPRD	protein tyrosine phosphatase receptor type D [Source:HGNC Symbol;Acc:HGNC:9668]								0.386108	1.29e-15
ENSG00000118971	CCND2	cyclin D2 [Source:HGNC Symbol;Acc:HGNC:1583]								0.386133	7.44e-10
ENSG00000134769	DTNA	dystrobrevin alpha [Source:HGNC Symbol;Acc:HGNC:3057]								0.386452	9.82e-11
ENSG00000130477	UNC13A	unc-13 homolog A [Source:HGNC Symbol;Acc:HGNC:23150]								0.386892	4.65e-20
ENSG00000177628	GBA	glucosylceramidase beta [Source:HGNC Symbol;Acc:HGNC:4177]								0.387097	0.0179575
ENSG00000146151	HMGCLL1	3-hydroxymethyl-3-methylglutaryl-CoA lyase like 1 [Source:HGNC Symbol;Acc:HGNC:21359]								0.391739	0.000111707
ENSG00000048740	CELF2	CUGBP Elav-like family member 2 [Source:HGNC Symbol;Acc:HGNC:2550]								0.39194	2.83e-11
ENSG00000164093	PITX2	paired like homeodomain 2 [Source:HGNC Symbol;Acc:HGNC:9005]								0.392592	6.65e-05
ENSG00000172824	CES4A	carboxylesterase 4A [Source:HGNC Symbol;Acc:HGNC:26741]								0.392634	0.0425022
ENSG00000091428	RAPGEF4	Rap guanine nucleotide exchange factor 4 [Source:HGNC Symbol;Acc:HGNC:16626]								0.393488	1.11e-05
ENSG00000142207	URB1	URB1 ribosome biogenesis homolog [Source:HGNC Symbol;Acc:HGNC:17344]								0.394301	0.00132139
ENSG00000204314	PRRT1	proline rich transmembrane protein 1 [Source:HGNC Symbol;Acc:HGNC:13943]								0.398412	0.0178652
ENSG00000165458	INPPL1	inositol polyphosphate phosphatase like 1 [Source:HGNC Symbol;Acc:HGNC:6080]								0.39854	0.0233839
ENSG00000172348	RCAN2	regulator of calcineurin 2 [Source:HGNC Symbol;Acc:HGNC:3041]								0.40207	6.02e-24
ENSG00000143858	SYT2	synaptotagmin 2 [Source:HGNC Symbol;Acc:HGNC:11510]								0.404649	5.76e-15
ENSG00000184678	H2BC21	H2B clustered histone 21 [Source:HGNC Symbol;Acc:HGNC:4760]								0.405108	8.93e-11
ENSG00000164307	ERAP1	endoplasmic reticulum aminopeptidase 1 [Source:HGNC Symbol;Acc:HGNC:18173]								0.405164	0.00392779
ENSG00000154265	ABCA5	ATP binding cassette subfamily A member 5 [Source:HGNC Symbol;Acc:HGNC:35]								0.406051	0.00266423
ENSG00000140280	LYSMD2	LysM domain containing 2 [Source:HGNC Symbol;Acc:HGNC:28571]								0.406455	0.0177846
ENSG00000164823	OSGIN2	oxidative stress induced growth inhibitor family member 2 [Source:HGNC Symbol;Acc:HGNC:1355]								0.4067	0.0466383
ENSG00000036530	CYP46A1	cytochrome P450 family 46 subfamily A member 1 [Source:HGNC Symbol;Acc:HGNC:2641]								0.406893	2.24e-05
ENSG00000166900	STX3	syntaxin 3 [Source:HGNC Symbol;Acc:HGNC:11438]								0.406935	0.0031681
ENSG00000073712	FERMT2	fermitin family member 2 [Source:HGNC Symbol;Acc:HGNC:15767]								0.407965	0.000124224
ENSG00000134575	ACP2	acid phosphatase 2	lysosomal [Source:HGNC Symbol;Acc:HGNC:123]							0.408082	0.00054817
ENSG00000123384	LRP1	LDL receptor related protein 1 [Source:HGNC Symbol;Acc:HGNC:6692]								0.408097	4.32e-19
ENSG00000157106	SMG1	SMG1 nonsense mediated mRNA decay associated PI3K related kinase [Source:HGNC Symbol;Acc:HGNC:30045]								0.408865	5.16e-10
ENSG00000174145	NWD2	NACHT and WD repeat domain containing 2 [Source:HGNC Symbol;Acc:HGNC:29229]								0.410192	4.08e-10
ENSG00000080224	EPHA6	EPH receptor A6 [Source:HGNC Symbol;Acc:HGNC:19296]								0.410313	0.000180625
ENSG00000277586	NEFL	neurofilament light [Source:HGNC Symbol;Acc:HGNC:7739]								0.410327	5.66e-163
ENSG00000125755	SYMPK	symplekin [Source:HGNC Symbol;Acc:HGNC:22935]								0.410523	6.2e-10
ENSG00000168772	CXXC4	CXXC finger protein 4 [Source:HGNC Symbol;Acc:HGNC:24593]								0.411262	2.61e-10
ENSG00000113441	LNPEP	leucyl and cystinyl aminopeptidase [Source:HGNC Symbol;Acc:HGNC:6656]								0.412312	0.000265335
ENSG00000188613	NANOS1	nanos C2HC-type zinc finger 1 [Source:HGNC Symbol;Acc:HGNC:23044]								0.412608	0.00273036
ENSG00000112379	ARFGEF3	ARFGEF family member 3 [Source:HGNC Symbol;Acc:HGNC:21213]								0.414754	1.77e-11
ENSG00000198743	SLC5A3	solute carrier family 5 member 3 [Source:HGNC Symbol;Acc:HGNC:11038]								0.415109	3.7e-07
ENSG00000172209	GPR22	G protein-coupled receptor 22 [Source:HGNC Symbol;Acc:HGNC:4477]								0.417108	0.00284224
ENSG00000228594	FNDC10	fibronectin type III domain containing 10 [Source:HGNC Symbol;Acc:HGNC:42951]								0.418384	4.99e-05
ENSG00000108379	WNT3	Wnt family member 3 [Source:HGNC Symbol;Acc:HGNC:12782]								0.419831	0.0455765
ENSG00000231187	AL356056.2	novel transcript								0.420218	0.00948626
ENSG00000102452	NALCN	sodium leak channel	non-selective [Source:HGNC Symbol;Acc:HGNC:19082]							0.420637	4.88e-09
ENSG00000172869	DMXL1	Dmx like 1 [Source:HGNC Symbol;Acc:HGNC:2937]								0.421285	5.99e-05
ENSG00000178467	P4HTM	prolyl 4-hydroxylase	transmembrane [Source:HGNC Symbol;Acc:HGNC:28858]							0.421457	1.72e-08
ENSG00000145675	PIK3R1	phosphoinositide-3-kinase regulatory subunit 1 [Source:HGNC Symbol;Acc:HGNC:8979]								0.421607	8.47e-16
ENSG00000165194	PCDH19	protocadherin 19 [Source:HGNC Symbol;Acc:HGNC:14270]								0.422119	0.000521416
ENSG00000251664	PCDHA12	protocadherin alpha 12 [Source:HGNC Symbol;Acc:HGNC:8666]								0.422339	8.6e-09
ENSG00000137070	IL11RA	interleukin 11 receptor subunit alpha [Source:HGNC Symbol;Acc:HGNC:5967]								0.42251	0.0342777
ENSG00000140538	NTRK3	neurotrophic receptor tyrosine kinase 3 [Source:HGNC Symbol;Acc:HGNC:8033]								0.42317	5.74e-07
ENSG00000134780	DAGLA	diacylglycerol lipase alpha [Source:HGNC Symbol;Acc:HGNC:1165]								0.423416	4.27e-08
ENSG00000163932	PRKCD	protein kinase C delta [Source:HGNC Symbol;Acc:HGNC:9399]								0.423623	0.00131342
ENSG00000091136	LAMB1	laminin subunit beta 1 [Source:HGNC Symbol;Acc:HGNC:6486]								0.424077	0.000219931
ENSG00000122642	FKBP9	FKBP prolyl isomerase 9 [Source:HGNC Symbol;Acc:HGNC:3725]								0.424125	3e-06
ENSG00000158806	NPM2	nucleophosmin/nucleoplasmin 2 [Source:HGNC Symbol;Acc:HGNC:7930]								0.424152	0.015071
ENSG00000143355	LHX9	LIM homeobox 9 [Source:HGNC Symbol;Acc:HGNC:14222]								0.424439	6.15e-22
ENSG00000163629	PTPN13	protein tyrosine phosphatase non-receptor type 13 [Source:HGNC Symbol;Acc:HGNC:9646]								0.425364	0.0327796
ENSG00000086758	HUWE1	HECT	UBA and WWE domain containing E3 ubiquitin protein ligase 1 [Source:HGNC Symbol;Acc:HGNC:30892]							0.425539	1.14e-26
ENSG00000144228	SPOPL	speckle type BTB/POZ protein like [Source:HGNC Symbol;Acc:HGNC:27934]								0.425715	0.0163751
ENSG00000130702	LAMA5	laminin subunit alpha 5 [Source:HGNC Symbol;Acc:HGNC:6485]								0.426177	1.03e-07
ENSG00000166228	PCBD1	pterin-4 alpha-carbinolamine dehydratase 1 [Source:HGNC Symbol;Acc:HGNC:8646]								0.426905	1.1e-05
ENSG00000112294	ALDH5A1	aldehyde dehydrogenase 5 family member A1 [Source:HGNC Symbol;Acc:HGNC:408]								0.427995	2.49e-12
ENSG00000169439	SDC2	syndecan 2 [Source:HGNC Symbol;Acc:HGNC:10659]								0.428502	0.00242466
ENSG00000175611	LINC00476	long intergenic non-protein coding RNA 476 [Source:HGNC Symbol;Acc:HGNC:27858]								0.428796	0.0170279
ENSG00000118596	SLC16A7	solute carrier family 16 member 7 [Source:HGNC Symbol;Acc:HGNC:10928]								0.429116	0.0344964
ENSG00000162630	B3GALT2	beta-1	3-galactosyltransferase 2 [Source:HGNC Symbol;Acc:HGNC:917]							0.4298	3.29e-09
[truncated: 712 more rows]

## Sheet: Gene Ontology
GO Term	Description	P-value	FDR q-value	Enrichment	Genes
GO:0032502	developmental process	2.09e-21	2.99e-17	1.31	[A2M - alpha-2-macroglobulin, GFRA2 - gdnf family receptor alpha 2, ATAT1 - alpha tubulin acetyltransferase 1, ABCA3 - atp-binding cassette, sub-family a (abc1), member 3, RMI1 - recq mediated genome instability 1, PHC3 - polyhomeotic homolog
GO:0022610	biological adhesion	5e-19	3.58e-15	1.83	[DST - dystonin, NCAM2 - neural cell adhesion molecule 2, VEZT - vezatin, adherens junctions transmembrane protein, LGALS3BP - lectin, galactoside-binding, soluble, 3 binding protein, SVEP1 - sushi, von willebrand factor type a, egf and pentraxin domain containing 1, SYMPK - symplekin, MAEA - macrophage erythroblast attacher, SPOCK1 - sparc/osteonectin, cwcv and kazal-like domains proteoglycan (t…
GO:0007155	cell adhesion	6.38e-19	3.04e-15	1.83	[SIRPA - signal-regulatory protein alpha, DST - dystonin, RELN - reelin, VEZT - vezatin, adherens junctions transmembrane protein, NCAM2 - neural cell adhesion molecule 2, ITGA10 - integrin, alpha 10, LGALS3BP - lectin, galactoside-binding, soluble, 3 binding protein, PCDH11X - protocadherin 11 x-linked, SVEP1 - sushi, von willebrand factor type a, egf and pentraxin domain containing 1, SYMPK - s…
GO:0048856	anatomical structure development	1.07e-17	3.83e-14	1.36	[COX6B1 - cytochrome c oxidase subunit vib polypeptide 1 (ubiquitous), GFRA2 - gdnf family receptor alpha 2, PITPNM1 - phosphatidylinositol transfer protein, membrane-associated 1, ATAT1 - alpha tubulin acetyltransferase 1, SPOCK1 - sparc/osteonectin, cwcv and kazal-like domains proteoglycan (testican) 1, ABCA3 - atp-binding cassette, sub-family a (abc1), member 3, MTPN - myotrophin, PHC3 - polyh…
GO:0050804	modulation of chemical synaptic transmission	1.2e-17	3.43e-14	2.05	[SLC4A10 - solute carrier family 4, sodium bicarbonate transporter, member 10, RELN - reelin, AKAP9 - a kinase (prka) anchor protein (yotiao) 9, CDH1 - cadherin 1, type 1, e-cadherin (epithelial), ATAD1 - atpase family, aaa domain containing 1, CDH2 - cadherin 2, type 1, n-cadherin (neuronal), AKAP12 - a kinase (prka) anchor protein 12, JPH3 - junctophilin 3, SHANK2 - sh3 and multiple ankyrin rep…
GO:0099177	regulation of trans-synaptic signaling	1.55e-17	3.71e-14	2.04	[SLC4A10 - solute carrier family 4, sodium bicarbonate transporter, member 10, RELN - reelin, AKAP9 - a kinase (prka) anchor protein (yotiao) 9, CDH1 - cadherin 1, type 1, e-cadherin (epithelial), ATAD1 - atpase family, aaa domain containing 1, CDH2 - cadherin 2, type 1, n-cadherin (neuronal), AKAP12 - a kinase (prka) anchor protein 12, JPH3 - junctophilin 3, SHANK2 - sh3 and multiple ankyrin rep…
GO:0010975	regulation of neuron projection development	8.81e-17	1.8e-13	1.92	[RELN - reelin, ITM2C - integral membrane protein 2c, CDH2 - cadherin 2, type 1, n-cadherin (neuronal), ENC1 - ectodermal-neural cortex 1 (with btb domain), DENND5A - denn/madd domain containing 5a, ATP8A2 - atpase, aminophospholipid transporter, class i, type 8a, member 2, SPOCK1 - sparc/osteonectin, cwcv and kazal-like domains proteoglycan (testican) 1, SF3A2 - splicing factor 3a, subunit 2, 66…
GO:0045664	regulation of neuron differentiation	5.77e-16	1.03e-12	1.79	[RELN - reelin, ITM2C - integral membrane protein 2c, CASZ1 - castor zinc finger 1, ZEB1 - zinc finger e-box binding homeobox 1, CDH2 - cadherin 2, type 1, n-cadherin (neuronal), ENC1 - ectodermal-neural cortex 1 (with btb domain), DENND5A - denn/madd domain containing 5a, ATP8A2 - atpase, aminophospholipid transporter, class i, type 8a, member 2, SPOCK1 - sparc/osteonectin, cwcv and kazal-like d…
GO:0003008	system process	3.45e-15	5.49e-12	1.61	[NCAM2 - neural cell adhesion molecule 2, ATAD1 - atpase family, aaa domain containing 1, AKAP12 - a kinase (prka) anchor protein 12, LDLR - low density lipoprotein receptor, EP300 - e1a binding protein p300, SHANK2 - sh3 and multiple ankyrin repeat domains 2, ASIC2 - acid-sensing (proton-gated) ion channel 2, ASIC1 - acid-sensing (proton-gated) ion channel 1, DDAH1 - dimethylarginine dimethylami…
GO:0051960	regulation of nervous system development	7.31e-15	1.05e-11	1.64	[ITM2C - integral membrane protein 2c, CASZ1 - castor zinc finger 1, SPOCK1 - sparc/osteonectin, cwcv and kazal-like domains proteoglycan (testican) 1, SF3A2 - splicing factor 3a, subunit 2, 66kda, TRPC5 - transient receptor potential cation channel, subfamily c, member 5, LDLR - low density lipoprotein receptor, ABL2 - c-abl oncogene 2, non-receptor tyrosine kinase, EP300 - e1a binding protein p…
GO:0098609	cell-cell adhesion	1.1e-14	1.44e-11	1.96	[SIRPA - signal-regulatory protein alpha, NCAM2 - neural cell adhesion molecule 2, VEZT - vezatin, adherens junctions transmembrane protein, PCDH11X - protocadherin 11 x-linked, CDH1 - cadherin 1, type 1, e-cadherin (epithelial), CDH3 - cadherin 3, type 1, p-cadherin (placental), CDH2 - cadherin 2, type 1, n-cadherin (neuronal), TTYH1 - tweety homolog 1 (drosophila), PKP4 - plakophilin 4, ASTN2 -…
GO:0007154	cell communication	1.26e-14	1.5e-11	1.73	[GSTP1 - glutathione s-transferase pi 1, AKAP9 - a kinase (prka) anchor protein (yotiao) 9, TNRC6A - trinucleotide repeat containing 6a, PKP4 - plakophilin 4, MAP1LC3B - microtubule-associated protein 1 light chain 3 beta, CARTPT - cart prepropeptide, PCDH1 - protocadherin 1, BCL11A - b-cell cll/lymphoma 11a (zinc finger protein), DBN1 - drebrin 1, FOXO3 - forkhead box o3, CNIH2 - cornichon homol…
GO:0065008	regulation of biological quality	1.35e-14	1.48e-11	1.3	[SPTAN1 - spectrin, alpha, non-erythrocytic 1, TMTC2 - transmembrane and tetratricopeptide repeat containing 2, ATAD1 - atpase family, aaa domain containing 1, AKAP12 - a kinase (prka) anchor protein 12, ABCA1 - atp-binding cassette, sub-family a (abc1), member 1, SPR - sepiapterin reductase (7,8-dihydrobiopterin:nadp+ oxidoreductase), ABCA3 - atp-binding cassette, sub-family a (abc1), member 3, …
GO:0045666	positive regulation of neuron differentiation	1.68e-14	1.72e-11	2.01	[RELN - reelin, ZEB1 - zinc finger e-box binding homeobox 1, ENC1 - ectodermal-neural cortex 1 (with btb domain), ATP8A2 - atpase, aminophospholipid transporter, class i, type 8a, member 2, SF3A2 - splicing factor 3a, subunit 2, 66kda, TRPC5 - transient receptor potential cation channel, subfamily c, member 5, ABL2 - c-abl oncogene 2, non-receptor tyrosine kinase, FLNA - filamin a, alpha, EP300 -…
GO:0010976	positive regulation of neuron projection development	2.03e-14	1.94e-11	2.15	[RRN3 - rrn3 rna polymerase i transcription factor homolog (s. cerevisiae), RELN - reelin, DSCAM - down syndrome cell adhesion molecule, MTOR - mechanistic target of rapamycin (serine/threonine kinase), TRIM67 - tripartite motif containing 67, ATP1B2 - atpase, na+/k+ transporting, beta 2 polypeptide, SYT1 - synaptotagmin i, ENC1 - ectodermal-neural cortex 1 (with btb domain), ATP8A2 - atpase, ami…
GO:0050808	synapse organization	2.26e-14	2.02e-11	2.42	[DRD2 - dopamine receptor d2, CDH1 - cadherin 1, type 1, e-cadherin (epithelial), CDH2 - cadherin 2, type 1, n-cadherin (neuronal), DSCAM - down syndrome cell adhesion molecule, UTRN - utrophin, SLC8A2 - solute carrier family 8 (sodium/calcium exchanger), member 2, SEMA3E - sema domain, immunoglobulin domain (ig), short basic domain, secreted, (semaphorin) 3e, DCTN1 - dynactin 1, SHANK3 - sh3 and…
GO:0050767	regulation of neurogenesis	3.06e-14	2.58e-11	1.67	[RELN - reelin, OPRM1 - opioid receptor, mu 1, ITM2C - integral membrane protein 2c, CASZ1 - castor zinc finger 1, PAX6 - paired box 6, ZEB1 - zinc finger e-box binding homeobox 1, CDH2 - cadherin 2, type 1, n-cadherin (neuronal), ENC1 - ectodermal-neural cortex 1 (with btb domain), DENND5A - denn/madd domain containing 5a, ATP8A2 - atpase, aminophospholipid transporter, class i, type 8a, member …
GO:0032501	multicellular organismal process	3.46e-14	2.75e-11	1.34	[GFPT1 - glutamine--fructose-6-phosphate transaminase 1, ATAD1 - atpase family, aaa domain containing 1, WLS - wntless homolog (drosophila), AKAP12 - a kinase (prka) anchor protein 12, ABCA1 - atp-binding cassette, sub-family a (abc1), member 1, LDLR - low density lipoprotein receptor, RMI1 - recq mediated genome instability 1, PHC3 - polyhomeotic homolog 3 (drosophila), CARTPT - cart prepropepti…
GO:0042391	regulation of membrane potential	7.29e-14	5.49e-11	1.95	[BOK - bcl2-related ovarian killer, RELN - reelin, BNIP3L - bcl2/adenovirus e1b 19kda interacting protein 3-like, OPRM1 - opioid receptor, mu 1, AKAP9 - a kinase (prka) anchor protein (yotiao) 9, TRPC5 - transient receptor potential cation channel, subfamily c, member 5, SLC29A1 - solute carrier family 29 (equilibrative nucleoside transporter), member 1, KCNK9 - potassium channel, subfamily k, me…
GO:0060284	regulation of cell development	1.22e-13	8.74e-11	1.61	[ITM2C - integral membrane protein 2c, CASZ1 - castor zinc finger 1, SPOCK1 - sparc/osteonectin, cwcv and kazal-like domains proteoglycan (testican) 1, RFX3 - regulatory factor x, 3 (influences hla class ii expression), SF3A2 - splicing factor 3a, subunit 2, 66kda, TRPC5 - transient receptor potential cation channel, subfamily c, member 5, LDLR - low density lipoprotein receptor, ABL2 - c-abl onc…
GO:0098742	cell-cell adhesion via plasma-membrane adhesion molecules	1.53e-13	1.04e-10	2.33	[LRRC4B - leucine rich repeat containing 4b, PCDHA11 - protocadherin alpha 11, SCARF2 - scavenger receptor class f, member 2, CLDN15 - claudin 15, DCHS1 - dachsous 1 (drosophila), PCDHGB4 - protocadherin gamma subfamily b, 4, PCDH11X - protocadherin 11 x-linked, PCDH15 - protocadherin-related 15, PCDHA5 - protocadherin alpha 5, PCDHA3 - protocadherin alpha 3, CDH1 - cadherin 1, type 1, e-cadherin…
GO:0022604	regulation of cell morphogenesis	2.3e-13	1.5e-10	1.83	[RELN - reelin, CDH2 - cadherin 2, type 1, n-cadherin (neuronal), TRPC5 - transient receptor potential cation channel, subfamily c, member 5, FLNA - filamin a, alpha, ZDHHC15 - zinc finger, dhhc-type containing 15, ARC - activity-regulated cytoskeleton-associated protein, BCL11A - b-cell cll/lymphoma 11a (zinc finger protein), DCC - deleted in colorectal carcinoma, DBN1 - drebrin 1, P2RY1 - purin…
GO:0023052	signaling	2.32e-13	1.45e-10	1.81	[AKAP9 - a kinase (prka) anchor protein (yotiao) 9, PKP4 - plakophilin 4, CARTPT - cart prepropeptide, PCDH1 - protocadherin 1, CNIH2 - cornichon homolog 2 (drosophila), APBA2 - amyloid beta (a4) precursor protein-binding, family a, member 2, P2RX3 - purinergic receptor p2x, ligand-gated ion channel, 3, PCDH8 - protocadherin 8, ASIC2 - acid-sensing (proton-gated) ion channel 2, SV2B - synaptic ve…
GO:0097485	neuron projection guidance	2.67e-13	1.59e-10	2.2	[RPL24 - ribosomal protein l24, RELN - reelin, SPTAN1 - spectrin, alpha, non-erythrocytic 1, GFRA2 - gdnf family receptor alpha 2, DSCAM - down syndrome cell adhesion molecule, IGSF9 - immunoglobulin superfamily, member 9, SEMA3E - sema domain, immunoglobulin domain (ig), short basic domain, secreted, (semaphorin) 3e, PTPRM - protein tyrosine phosphatase, receptor type, m, SEMA4A - sema domain, i…
GO:0051239	regulation of multicellular organismal process	3.53e-13	2.02e-10	1.32	[SPOCK1 - sparc/osteonectin, cwcv and kazal-like domains proteoglycan (testican) 1, ABCA1 - atp-binding cassette, sub-family a (abc1), member 1, SF3A2 - splicing factor 3a, subunit 2, 66kda, LDLR - low density lipoprotein receptor, MTPN - myotrophin, ABL2 - c-abl oncogene 2, non-receptor tyrosine kinase, CARTPT - cart prepropeptide, ZDHHC15 - zinc finger, dhhc-type containing 15, LGALS3 - lectin,…
GO:0050877	nervous system process	4.94e-13	2.72e-10	1.7	[AFF2 - af4/fmr2 family, member 2, SLC4A10 - solute carrier family 4, sodium bicarbonate transporter, member 10, NCAM2 - neural cell adhesion molecule 2, OPRM1 - opioid receptor, mu 1, PAX6 - paired box 6, ATAD1 - atpase family, aaa domain containing 1, CDH3 - cadherin 3, type 1, p-cadherin (placental), GNG13 - guanine nucleotide binding protein (g protein), gamma 13, ATP8A2 - atpase, aminophosph…
GO:0007411	axon guidance	6.03e-13	3.2e-10	2.19	[RPL24 - ribosomal protein l24, RELN - reelin, SPTAN1 - spectrin, alpha, non-erythrocytic 1, GFRA2 - gdnf family receptor alpha 2, DSCAM - down syndrome cell adhesion molecule, IGSF9 - immunoglobulin superfamily, member 9, SEMA3E - sema domain, immunoglobulin domain (ig), short basic domain, secreted, (semaphorin) 3e, PTPRM - protein tyrosine phosphatase, receptor type, m, SEMA4A - sema domain, i…
GO:0007186	G protein-coupled receptor signaling pathway	6.68e-13	3.42e-10	1.76	[MCF2L - mcf.2 cell line derived transforming sequence-like, OPRM1 - opioid receptor, mu 1, PSAP - prosaposin, GNG13 - guanine nucleotide binding protein (g protein), gamma 13, AKAP12 - a kinase (prka) anchor protein 12, ABCA1 - atp-binding cassette, sub-family a (abc1), member 1, NXPH4 - neurexophilin 4, FLNA - filamin a, alpha, CARTPT - cart prepropeptide, PLCB1 - phospholipase c, beta 1 (phosp…
GO:0007165	signal transduction	9.61e-13	4.74e-10	1.25	[SPTAN1 - spectrin, alpha, non-erythrocytic 1, GFPT1 - glutamine--fructose-6-phosphate transaminase 1, LGALS3BP - lectin, galactoside-binding, soluble, 3 binding protein, AGAP3 - arfgap with gtpase domain, ankyrin repeat and ph domain 3, GFRA2 - gdnf family receptor alpha 2, PITPNM1 - phosphatidylinositol transfer protein, membrane-associated 1, AKAP12 - a kinase (prka) anchor protein 12, GDI2 - …
GO:0007267	cell-cell signaling	1.12e-12	5.36e-10	1.85	[AKAP9 - a kinase (prka) anchor protein (yotiao) 9, PKP4 - plakophilin 4, CARTPT - cart prepropeptide, PCDH1 - protocadherin 1, CNIH2 - cornichon homolog 2 (drosophila), APBA2 - amyloid beta (a4) precursor protein-binding, family a, member 2, P2RX3 - purinergic receptor p2x, ligand-gated ion channel, 3, PCDH8 - protocadherin 8, ASIC2 - acid-sensing (proton-gated) ion channel 2, GPR50 - g protein-…
GO:0032879	regulation of localization	1.16e-12	5.35e-10	1.33	[ATAD1 - atpase family, aaa domain containing 1, WLS - wntless homolog (drosophila), AKAP12 - a kinase (prka) anchor protein 12, ABCA1 - atp-binding cassette, sub-family a (abc1), member 1, ABCA3 - atp-binding cassette, sub-family a (abc1), member 3, ERP29 - endoplasmic reticulum protein 29, ABL2 - c-abl oncogene 2, non-receptor tyrosine kinase, KIAA1614 - kiaa1614, CARTPT - cart prepropeptide, L…
GO:0010769	regulation of cell morphogenesis involved in differentiation	1.47e-12	6.59e-10	2.02	[RELN - reelin, DSCAM - down syndrome cell adhesion molecule, CDH2 - cadherin 2, type 1, n-cadherin (neuronal), SEMA3E - sema domain, immunoglobulin domain (ig), short basic domain, secreted, (semaphorin) 3e, GOLGA4 - golgin a4, SEMA4A - sema domain, immunoglobulin domain (ig), transmembrane domain (tm) and short cytoplasmic domain, (semaphorin) 4a, TRPC5 - transient receptor potential cation cha…
GO:0051962	positive regulation of nervous system development	1.98e-12	8.58e-10	1.78	[RELN - reelin, OPRM1 - opioid receptor, mu 1, ZEB1 - zinc finger e-box binding homeobox 1, ENC1 - ectodermal-neural cortex 1 (with btb domain), ATP8A2 - atpase, aminophospholipid transporter, class i, type 8a, member 2, SF3A2 - splicing factor 3a, subunit 2, 66kda, TRPC5 - transient receptor potential cation channel, subfamily c, member 5, FLNA - filamin a, alpha, ABL2 - c-abl oncogene 2, non-re…
GO:0031346	positive regulation of cell projection organization	2.3e-12	9.67e-10	1.9	[RELN - reelin, ENC1 - ectodermal-neural cortex 1 (with btb domain), ATP8A2 - atpase, aminophospholipid transporter, class i, type 8a, member 2, SF3A2 - splicing factor 3a, subunit 2, 66kda, TRPC5 - transient receptor potential cation channel, subfamily c, member 5, ABL2 - c-abl oncogene 2, non-receptor tyrosine kinase, FLNA - filamin a, alpha, EP300 - e1a binding protein p300, SHANK2 - sh3 and m…
GO:0048167	regulation of synaptic plasticity	2.5e-12	1.02e-09	2.36	[RELN - reelin, SLC4A10 - solute carrier family 4, sodium bicarbonate transporter, member 10, SYP - synaptophysin, DRD2 - dopamine receptor d2, SLC8A2 - solute carrier family 8 (sodium/calcium exchanger), member 2, JPH3 - junctophilin 3, ATF4 - activating transcription factor 4, SHANK3 - sh3 and multiple ankyrin repeat domains 3, SLC24A2 - solute carrier family 24 (sodium/potassium/calcium exchan…
GO:0120035	regulation of plasma membrane bounded cell projection organization	2.75e-12	1.09e-09	1.66	[RELN - reelin, ITM2C - integral membrane protein 2c, CDH2 - cadherin 2, type 1, n-cadherin (neuronal), ENC1 - ectodermal-neural cortex 1 (with btb domain), DENND5A - denn/madd domain containing 5a, ATP8A2 - atpase, aminophospholipid transporter, class i, type 8a, member 2, SPOCK1 - sparc/osteonectin, cwcv and kazal-like domains proteoglycan (testican) 1, SF3A2 - splicing factor 3a, subunit 2, 66…
GO:0099537	trans-synaptic signaling	3.01e-12	1.17e-09	2.01	[CHRNB4 - cholinergic receptor, nicotinic, beta 4 (neuronal), SPG11 - spastic paraplegia 11 (autosomal recessive), DRD2 - dopamine receptor d2, AKAP9 - a kinase (prka) anchor protein (yotiao) 9, CHRNA2 - cholinergic receptor, nicotinic, alpha 2 (neuronal), TAC1 - tachykinin, precursor 1, CHRNA4 - cholinergic receptor, nicotinic, alpha 4 (neuronal), CHRNA5 - cholinergic receptor, nicotinic, alpha …
GO:0031344	regulation of cell projection organization	3.01e-12	1.13e-09	1.65	[RELN - reelin, ITM2C - integral membrane protein 2c, CDH2 - cadherin 2, type 1, n-cadherin (neuronal), ENC1 - ectodermal-neural cortex 1 (with btb domain), DENND5A - denn/madd domain containing 5a, ATP8A2 - atpase, aminophospholipid transporter, class i, type 8a, member 2, SPOCK1 - sparc/osteonectin, cwcv and kazal-like domains proteoglycan (testican) 1, SF3A2 - splicing factor 3a, subunit 2, 66…
GO:0016126	sterol biosynthetic process	3.2e-12	1.18e-09	4.08	[PRKAA2 - protein kinase, amp-activated, alpha 2 catalytic subunit, LSS - lanosterol synthase (2,3-oxidosqualene-lanosterol cyclase), SC5D - sterol-c5-desaturase, EBP - emopamil binding protein (sterol isomerase), DHCR24 - 24-dehydrocholesterol reductase, DHCR7 - 7-dehydrocholesterol reductase, MVK - mevalonate kinase, INSIG2 - insulin induced gene 2, CYB5R3 - cytochrome b5 reductase 3, INSIG1 - …
GO:0006928	movement of cell or subcellular component	3.66e-12	1.31e-09	1.48	[DST - dystonin, MAPRE1 - microtubule-associated protein, rp/eb family, member 1, DNAJA1 - dnaj (hsp40) homolog, subfamily a, member 1, SPTAN1 - spectrin, alpha, non-erythrocytic 1, GFRA2 - gdnf family receptor alpha 2, APC2 - adenomatosis polyposis coli 2, TRAK1 - trafficking protein, kinesin binding 1, RFX3 - regulatory factor x, 3 (influences hla class ii expression), SPOCK1 - sparc/osteonecti…
GO:0007610	behavior	4.97e-12	1.74e-09	1.8	[SLC4A10 - solute carrier family 4, sodium bicarbonate transporter, member 10, AFF2 - af4/fmr2 family, member 2, OPRM1 - opioid receptor, mu 1, ATAD1 - atpase family, aaa domain containing 1, TRMT1L - trna methyltransferase 1 homolog (s. cerevisiae)-like, ATP8A2 - atpase, aminophospholipid transporter, class i, type 8a, member 2, NCOR1 - nuclear receptor corepressor 1, JPH3 - junctophilin 3, LDLR…
GO:0050769	positive regulation of neurogenesis	5.61e-12	1.91e-09	1.81	[RELN - reelin, OPRM1 - opioid receptor, mu 1, ZEB1 - zinc finger e-box binding homeobox 1, ENC1 - ectodermal-neural cortex 1 (with btb domain), ATP8A2 - atpase, aminophospholipid transporter, class i, type 8a, member 2, SF3A2 - splicing factor 3a, subunit 2, 66kda, TRPC5 - transient receptor potential cation channel, subfamily c, member 5, ABL2 - c-abl oncogene 2, non-receptor tyrosine kinase, F…
GO:0099536	synaptic signaling	6.3e-12	2.1e-09	1.99	[CHRNB4 - cholinergic receptor, nicotinic, beta 4 (neuronal), SPG11 - spastic paraplegia 11 (autosomal recessive), DRD2 - dopamine receptor d2, AKAP9 - a kinase (prka) anchor protein (yotiao) 9, CHRNA2 - cholinergic receptor, nicotinic, alpha 2 (neuronal), TAC1 - tachykinin, precursor 1, CHRNA4 - cholinergic receptor, nicotinic, alpha 4 (neuronal), CHRNA5 - cholinergic receptor, nicotinic, alpha …
GO:0006695	cholesterol biosynthetic process	6.6e-12	2.15e-09	4.24	[PRKAA2 - protein kinase, amp-activated, alpha 2 catalytic subunit, LSS - lanosterol synthase (2,3-oxidosqualene-lanosterol cyclase), INSIG1 - insulin induced gene 1, HSD17B7 - hydroxysteroid (17-beta) dehydrogenase 7, ACAT2 - acetyl-coa acetyltransferase 2, TM7SF2 - transmembrane 7 superfamily member 2, ACLY - atp citrate lyase, FDPS - farnesyl diphosphate synthase, FDFT1 - farnesyl-diphosphate …
GO:1902653	secondary alcohol biosynthetic process	6.6e-12	2.1e-09	4.24	[PRKAA2 - protein kinase, amp-activated, alpha 2 catalytic subunit, LSS - lanosterol synthase (2,3-oxidosqualene-lanosterol cyclase), INSIG1 - insulin induced gene 1, HSD17B7 - hydroxysteroid (17-beta) dehydrogenase 7, ACAT2 - acetyl-coa acetyltransferase 2, TM7SF2 - transmembrane 7 superfamily member 2, ACLY - atp citrate lyase, FDPS - farnesyl diphosphate synthase, FDFT1 - farnesyl-diphosphate …
GO:0007612	learning	1.5e-11	4.68e-09	2.52	[DRD2 - dopamine receptor d2, TAC1 - tachykinin, precursor 1, ATAD1 - atpase family, aaa domain containing 1, MTOR - mechanistic target of rapamycin (serine/threonine kinase), SLC8A2 - solute carrier family 8 (sodium/calcium exchanger), member 2, JPH3 - junctophilin 3, SHANK3 - sh3 and multiple ankyrin repeat domains 3, SLC24A2 - solute carrier family 24 (sodium/potassium/calcium exchanger), memb…
GO:0050793	regulation of developmental process	1.92e-11	5.85e-09	1.32	[ATAT1 - alpha tubulin acetyltransferase 1, SPOCK1 - sparc/osteonectin, cwcv and kazal-like domains proteoglycan (testican) 1, ABCA1 - atp-binding cassette, sub-family a (abc1), member 1, SF3A2 - splicing factor 3a, subunit 2, 66kda, LDLR - low density lipoprotein receptor, MTPN - myotrophin, ABL2 - c-abl oncogene 2, non-receptor tyrosine kinase, CARTPT - cart prepropeptide, ZDHHC15 - zinc finger…
GO:0098916	anterograde trans-synaptic signaling	2e-11	5.95e-09	2	[CHRNB4 - cholinergic receptor, nicotinic, beta 4 (neuronal), SPG11 - spastic paraplegia 11 (autosomal recessive), DRD2 - dopamine receptor d2, AKAP9 - a kinase (prka) anchor protein (yotiao) 9, CHRNA2 - cholinergic receptor, nicotinic, alpha 2 (neuronal), TAC1 - tachykinin, precursor 1, CHRNA4 - cholinergic receptor, nicotinic, alpha 4 (neuronal), CHRNA5 - cholinergic receptor, nicotinic, alpha …
GO:0007268	chemical synaptic transmission	2e-11	5.83e-09	2	[CHRNB4 - cholinergic receptor, nicotinic, beta 4 (neuronal), SPG11 - spastic paraplegia 11 (autosomal recessive), DRD2 - dopamine receptor d2, AKAP9 - a kinase (prka) anchor protein (yotiao) 9, CHRNA2 - cholinergic receptor, nicotinic, alpha 2 (neuronal), TAC1 - tachykinin, precursor 1, CHRNA4 - cholinergic receptor, nicotinic, alpha 4 (neuronal), CHRNA5 - cholinergic receptor, nicotinic, alpha …
GO:0051128	regulation of cellular component organization	2.4e-11	6.87e-09	1.3	[SPTAN1 - spectrin, alpha, non-erythrocytic 1, ATAD1 - atpase family, aaa domain containing 1, ATAT1 - alpha tubulin acetyltransferase 1, SPOCK1 - sparc/osteonectin, cwcv and kazal-like domains proteoglycan (testican) 1, ABCA1 - atp-binding cassette, sub-family a (abc1), member 1, ABCA3 - atp-binding cassette, sub-family a (abc1), member 3, SF3A2 - splicing factor 3a, subunit 2, 66kda, LDLR - low…
[truncated: 259 more rows]
